# Supplementary material for: AceView: a comprehensive cDNA-supported gene and transcripts annotation
Source: Genome Biol. 2006 Aug 7;7(Suppl 1):S12. doi: 10.1186/gb-2006-7-s1-s12 (PMC1810549; doi:10.1186/gb-2006-7-s1-s12)
Supplement: Additional file 4 [file gb-2006-7-s1-s12-S4.xls]

## Sheet: Regions
NUMBER OF TRANSCRIPT MODELS, THEN CDSs, PROPOSED BY THE 25 TRACKS OVER THE 44 REGIONS (first the 31 test regions, then the 13 others)
// start: 2006-01-24_23:41:41
// data parsed, start statistics: 2006-01-24_23:41:52																																Test regions are highlighted yellow.
######################################################
## Coding or non coding transcripts, 31 test regions followed by 13 training regions
Program	ENm001	ENm002	ENm003	ENm005	ENm007	ENm008	ENm009	ENm010	ENm011	ENm012	ENm013	ENm014	ENr112	ENr113	ENr121	ENr122	ENr123	ENr131	ENr133	ENr211	ENr212	ENr213	ENr221	ENr233	ENr311	ENr312	ENr313	ENr321	ENr322	ENr331	ENr332	ENm004	ENm006	ENr111	ENr114	ENr132	ENr222	ENr223	ENr231	ENr232	ENr323	ENr324	ENr333	ENr334
Gencode	73	133	37	202	220	163	89	56	122	20	53	34	0	5	19	24	10	45	87	4	21	4	24	101	0	7	0	14	8	83	103	113	275	20	4	41	12	54	98	71	15	32	169	48
AceView	73	106	32	192	207	189	47	57	122	20	41	28	0	5	15	32	10	36	91	1	21	3	17	110	0	5	0	5	11	79	99	132	275	16	3	40	15	49	94	87	18	26	177	49
*KnownGene	22	46	11	52	92	34	49	18	33	12	14	7	0	0	7	17	4	18	12	1	5	1	4	31	0	2	0	1	9	21	31	43	80	2	4	15	8	23	28	27	8	5	39	18
UP Dogfish	10	19	6	16	18	0	9	24	12	8	9	6	0	0	3	5	5	6	5	1	2	2	6	17	0	1	0	4	5	10	10	17	41	2	2	5	4	9	12	10	7	4	13	6
Ensembl	16	30	9	38	72	48	49	21	30	6	10	7	0	0	5	14	5	14	11	3	4	1	3	34	1	1	0	1	7	20	23	24	71	3	2	15	5	14	23	26	8	5	41	15
Exogean	26	40	12	55	99	50	21	13	43	7	18	8	0	0	2	16	5	17	18	0	3	1	8	28	0	0	0	1	3	25	37	41	81	3	2	11	4	17	32	27	9	7	43	17
UP ExonHunter	72	56	19	99	41	28	72	34	34	39	42	32	23	19	23	18	8	16	29	39	18	13	29	22	31	51	23	18	24	31	24	80	64	35	5	17	27	27	25	23	26	23	26	30
Fgenesh	20	33	11	50	66	36	74	32	31	8	11	9	4	3	6	12	5	17	15	8	8	3	5	20	5	6	2	3	8	22	26	34	68	8	2	20	6	16	18	18	9	3	35	18
UP GeneID	16	18	5	25	26	24	33	19	16	5	6	9	2	3	6	7	2	10	7	5	3	3	4	16	6	4	1	5	8	13	11	24	39	6	2	16	5	13	10	10	7	3	16	7
UP GeneMark	43	31	15	36	25	32	64	24	19	17	17	31	8	7	16	13	11	25	17	16	9	10	18	32	11	9	15	13	15	17	16	37	62	11	4	12	12	27	13	13	18	7	19	13
UP Jigsaw	10	24	7	29	39	25	47	16	19	2	9	5	1	0	6	11	3	12	8	1	2	1	3	16	0	2	0	1	2	12	13	23	48	3	2	8	3	9	12	11	5	4	16	9
Pairagon	18	39	9	52	60	45	52	25	25	5	12	13	0	0	7	10	2	13	15	3	5	2	3	30	1	1	0	3	5	24	30	29	78	9	1	12	3	16	26	20	16	5	46	18
UP SGP2	32	28	12	52	20	24	63	46	19	61	18	31	2	2	9	12	6	15	7	19	15	10	13	24	20	37	17	24	30	28	15	35	49	7	2	11	11	16	12	13	14	8	19	22
P Twinscan	40	41	18	48	54	36	82	36	27	9	16	26	1	2	10	17	14	22	16	5	8	5	7	40	0	2	0	9	6	23	35	50	76	7	7	14	7	29	21	15	20	8	29	16
UP Augustus	15	26	8	35	47	30	65	20	22	5	9	9	0	1	5	9	6	15	8	2	3	1	5	21	0	3	0	3	4	11	11	0	0	0	0	0	0	0	0	0	0	0	0	0
UP GeneZilla	29	30	12	46	57	37	68	28	27	17	30	39	11	8	26	9	6	21	13	14	5	7	13	19	11	9	4	8	13	14	25	0	0	0	0	0	0	0	0	0	0	0	0	0
UP Saga	20	26	5	30	34	24	27	11	18	8	17	14	9	9	8	14	6	5	7	8	3	6	6	15	3	6	7	3	5	10	14	0	0	0	0	0	0	0	0	0	0	0	0	0
*RefSeq	13	26	6	42	59	26	49	17	21	5	7	5	0	0	2	11	1	14	9	1	4	1	2	20	0	1	0	1	4	12	24	22	61	3	1	7	4	9	16	16	7	3	35	10
*P CCDS	12	16	6	21	39	15	7	13	9	2	7	3	0	0	2	8	1	7	6	0	3	1	2	12	0	1	0	1	4	6	11	15	32	0	1	5	3	5	13	10	7	2	19	7
*MGC	11	35	12	28	60	38	18	12	11	1	6	9	0	0	6	16	1	10	16	0	2	1	2	24	0	0	0	1	2	12	8	24	62	1	0	3	3	28	28	12	9	4	17	11
*Ensembl	16	30	9	38	72	48	50	21	30	6	11	7	0	0	5	14	5	14	11	3	4	1	3	34	1	1	0	1	7	20	23	24	71	3	2	15	5	14	23	26	8	5	42	15
*AceView	132	206	74	333	286	220	116	82	153	34	83	40	3	8	37	44	20	52	135	8	50	12	34	188	6	14	1	36	24	125	138	240	399	30	4	69	26	62	175	125	43	57	249	76
*ECgene	392	410	186	992	560	630	229	132	334	87	191	94	5	14	83	75	49	86	242	20	164	48	62	373	29	45	4	150	68	254	412	591	1217	62	17	165	82	342	491	351	128	191	851	156
*U NscanEst	14	25	7	28	28	26	30	19	18	6	11	7	0	0	5	7	3	7	7	2	4	2	3	18	1	0	0	3	3	12	13	19	40	6	1	9	3	10	13	11	7	4	15	11
*UP GenScan	26	27	7	35	34	24	55	22	21	12	12	12	4	3	11	10	5	14	15	11	5	6	7	17	9	5	4	9	7	13	12	25	45	13	2	27	9	15	8	11	8	4	16	12
*ExonWalk	36	31	26	80	136	116	37	15	57	18	9	10	0	0	2	18	3	24	21	1	4	1	9	56	0	2	0	2	6	68	107	93	194	1	2	14	3	34	64	70	8	16	291	35
// done: 2006-01-24_23:41:55
######################################################
// start: 2006-01-24_23:41:55
// data parsed, start statistics: 2006-01-24_23:42:06
######################################################
## Coding transcripts only, 31 test regions followed by 13 training regions
Program	ENm001	ENm002	ENm003	ENm005	ENm007	ENm008	ENm009	ENm010	ENm011	ENm012	ENm013	ENm014	ENr112	ENr113	ENr121	ENr122	ENr123	ENr131	ENr133	ENr211	ENr212	ENr213	ENr221	ENr233	ENr311	ENr312	ENr313	ENr321	ENr322	ENr331	ENr332	ENm004	ENm006	ENr111	ENr114	ENr132	ENr222	ENr223	ENr231	ENr232	ENr323	ENr324	ENr333	ENr334
Gencode	24	62	22	69	112	52	57	15	55	4	22	10	0	4	3	19	7	21	25	1	7	3	7	40	0	1	0	1	5	25	50	39	118	4	3	11	4	18	31	20	7	13	67	29
AceView	73	106	32	192	207	189	47	57	122	20	41	28	0	5	15	32	10	36	91	1	21	3	17	110	0	5	0	5	11	79	99	132	275	16	3	40	15	49	94	87	18	26	177	49
*KnownGene	22	46	11	52	92	34	49	18	33	12	14	7	0	0	7	17	4	18	12	1	5	1	4	31	0	2	0	1	9	21	31	43	80	2	4	15	8	23	28	27	8	5	39	18
UP Dogfish	10	19	6	16	18	0	9	24	12	8	9	6	0	0	3	5	5	6	5	1	2	2	6	17	0	1	0	4	5	10	10	17	41	2	2	5	4	9	12	10	7	4	13	6
Ensembl	16	30	9	38	72	48	49	21	30	6	10	7	0	0	5	14	5	14	11	3	4	1	3	34	1	1	0	1	7	20	23	24	71	3	2	15	5	14	23	26	8	5	41	15
Exogean	26	40	12	55	99	50	21	13	43	7	18	8	0	0	2	16	5	17	18	0	3	1	8	28	0	0	0	1	3	25	37	41	81	3	2	11	4	17	32	27	9	7	43	17
UP ExonHunter	72	56	19	99	41	28	72	34	34	39	42	32	23	19	23	18	8	16	29	39	18	13	29	22	31	51	23	18	24	31	24	80	64	35	5	17	27	27	25	23	26	23	26	30
Fgenesh	20	33	11	50	66	36	74	32	31	8	11	9	4	3	6	12	5	17	15	8	8	3	5	20	5	6	2	3	8	22	26	34	68	8	2	20	6	16	18	18	9	3	35	18
UP GeneID	16	18	5	25	26	24	33	19	16	5	6	9	2	3	6	7	2	10	7	5	3	3	4	16	6	4	1	5	8	13	11	24	39	6	2	16	5	13	10	10	7	3	16	7
UP GeneMark	43	31	15	36	25	32	64	24	19	17	17	31	8	7	16	13	11	25	17	16	9	10	18	32	11	9	15	13	15	17	16	37	62	11	4	12	12	27	13	13	18	7	19	13
UP Jigsaw	10	24	7	29	39	25	47	16	19	2	9	5	1	0	6	11	3	12	8	1	2	1	3	16	0	2	0	1	2	12	13	23	48	3	2	8	3	9	12	11	5	4	16	9
Pairagon	18	39	9	52	60	45	52	25	25	5	12	13	0	0	7	10	2	13	14	3	5	2	3	30	1	1	0	3	5	24	30	29	78	9	1	12	3	16	26	20	15	5	46	18
UP SGP2	32	28	12	52	20	24	63	46	19	61	18	31	2	2	9	12	6	15	7	19	15	10	13	24	20	37	17	24	30	28	15	35	49	7	2	11	11	16	12	13	14	8	19	22
P Twinscan	40	41	18	48	54	36	82	36	27	9	16	26	1	2	10	17	14	22	16	5	8	5	7	40	0	2	0	9	6	23	35	50	76	7	7	14	7	29	21	15	20	8	29	16
UP Augustus	15	26	8	35	47	30	65	20	22	5	9	9	0	1	5	9	6	15	8	2	3	1	5	21	0	3	0	3	4	11	11	0	0	0	0	0	0	0	0	0	0	0	0	0
UP GeneZilla	29	30	12	46	57	37	68	28	27	17	30	39	11	8	26	9	6	21	13	14	5	7	13	19	11	9	4	8	13	14	25	0	0	0	0	0	0	0	0	0	0	0	0	0
UP Saga	20	26	5	30	34	24	27	11	18	8	17	14	9	9	8	14	6	5	7	8	3	6	6	15	3	6	7	3	5	10	14	0	0	0	0	0	0	0	0	0	0	0	0	0
*RefSeq	13	26	6	42	59	26	49	17	21	5	7	5	0	0	2	11	1	14	8	1	4	1	2	20	0	1	0	1	4	12	24	22	61	3	1	7	4	9	16	16	7	3	35	10
*P CCDS	12	16	6	21	39	15	7	13	9	2	7	3	0	0	2	8	1	7	6	0	3	1	2	12	0	1	0	1	4	6	11	15	32	0	1	5	3	5	13	10	7	2	19	7
*MGC	11	35	12	28	60	38	18	12	11	1	6	9	0	0	6	16	1	10	16	0	2	1	2	24	0	0	0	1	2	12	8	24	62	1	0	3	3	28	28	12	9	4	17	11
*Ensembl	16	30	9	38	72	48	50	21	30	6	11	7	0	0	5	14	5	14	11	3	4	1	3	34	1	1	0	1	7	20	23	24	71	3	2	15	5	14	23	26	8	5	42	15
*AceView	132	206	74	333	285	220	116	82	153	34	83	40	3	8	37	43	20	52	131	8	49	12	34	188	6	14	1	34	24	125	138	240	399	30	4	69	26	62	174	125	43	57	249	75
*ECgene	392	410	186	992	559	630	229	132	334	87	191	94	4	14	83	75	49	85	238	20	160	48	62	373	29	45	4	148	66	254	412	590	1217	61	17	165	82	342	489	351	110	184	850	156
*U NscanEst	14	25	7	27	26	26	30	19	16	4	11	7	0	0	5	6	3	7	7	2	4	2	3	18	1	0	0	3	3	12	13	19	40	6	1	9	3	9	12	11	7	4	15	10
*UP GenScan	26	27	7	35	34	24	55	22	21	12	12	12	4	3	11	10	5	14	15	11	5	6	7	17	9	5	4	9	7	13	12	25	45	13	2	27	9	15	8	11	8	4	16	12
*ExonWalk	36	31	26	80	136	116	37	15	57	18	9	10	0	0	2	18	3	24	21	1	4	1	9	56	0	2	0	2	6	68	107	93	194	1	2	14	3	34	64	70	8	16	291	35
// done: 2006-01-24_23:42:09
######################################################

## Sheet: SummaryStats
GLOBAL STATISTICS OF THE 25 TRACKS, IN QUANTITATIVE AND QUALITATIVE MODES, OVER ENTIRE TRANSCRIPTS OR RESTRICTED TO REGIONS ANNOTATED AS CDS; in 31 test regions, then in all 44 ENCODE regions.
// start: 2006-01-23_00:18:25							IN THE 31 TEST REGIONS				// start: 2006-01-23_00:19:10					IN ALL 44 ENCODE REGIONS
// data parsed, start statistics: 2006-01-23_00:18:35											// data parsed, start statistics: 2006-01-23_00:19:21
######################################################											######################################################
## Global statistics on all methodsmulti, just 31 regions											## Global statistics on all methodsmulti, all 44 regions
Program	Nucleotides	Exons	Terminal exons	Introns	mRNA with intron	Single exon mRNA	% all mRNA with CDS				Program	Nucleotides	Exons	Terminal exons	Introns	mRNA with intron	Single exon mRNA	% all mRNA with CDS
Gencode	2752819	11454	30	9693	1691	70	41				Gencode	4184961	17970	30	15257	2629	84	40
AceView	2875508	11251	29	9597	1630	24	100				AceView	4606620	18477	28	15842	2599	36	100
UP Dogfish	333654	1898	22	1679	204	15	100				UP Dogfish	539376	3194	21	2843	331	20	100
Ensembl	988741	4031	23	3548	427	56	100				Ensembl	1605656	6699	21	5964	667	68	100
Exogean	1432519	6734	16	6178	554	2	100				Exogean	2197094	10396	16	9546	847	3	100
UP ExonHunter	676133	4264	43	3237	807	220	100				UP ExonHunter	989887	6376	40	4941	1138	297	100
Fgenesh	843444	3800	27	3241	462	97	100				Fgenesh	1296787	5983	25	5169	688	126	100
UP GeneID	423051	2223	26	1905	267	51	100				UP GeneID	654861	3534	25	3058	406	70	100
UP GeneMark	537907	2817	42	2185	551	81	100				UP GeneMark	800063	4329	38	3449	770	110	100
UP Jigsaw	454995	2494	23	2168	259	67	100				UP Jigsaw	691717	3950	22	3471	397	82	100
Pairagon	993711	3979	25	3470	471	38	100				Pairagon	1603453	6652	23	5864	735	53	100
PairagonMrna	992698	3969	25	3462	469	38	100				PairagonMrna	1602440	6642	23	5856	733	53	100
PairagonNovel	532925	2498	22	2208	258	32	99				PairagonNovel	802622	3996	21	3555	397	44	99
UP SGP2	552479	3356	38	2645	552	159	100				UP SGP2	803213	5009	33	4079	747	183	100
P Twinscan	1030500	5598	21	4943	547	108	100				P Twinscan	1522315	8681	20	7727	820	134	100
UP AugustusAbinitio	463136	2301	32	1883	316	102	100				UP AugustusAbinitio	463136	2301	32	1883	316	102	100
UP Augustus	508035	2690	26	2291	312	87	100				UP Augustus	508035	2690	26	2291	312	87	100
UP AugustusDual	491630	2521	29	2108	324	89	100				UP AugustusDual	491630	2521	29	2108	324	89	100
UP GeneZilla	761643	3414	33	2758	477	179	100				UP GeneZilla	761643	3414	33	2758	477	179	100
UP Saga	286906	2115	34	1737	331	47	100				UP Saga	286906	2115	34	1737	331	47	100
*KnownGene	1295146	4981	21	4427	501	53	100				*KnownGene	2088459	8215	20	7361	785	69	100
*P CCDS	309070	1723	24	1508	201	14	100				*P CCDS	487879	2887	22	2553	315	19	100
*RefSeq	924165	3305	22	2922	342	41	100				*RefSeq	1453675	5454	20	4877	529	48	100
*MGC	561847	2443	27	2101	323	19	100				*MGC	909687	4018	26	3474	509	35	100
*Ensembl	993110	4033	23	3548	427	58	100				*Ensembl	1610906	6704	21	5966	667	71	100
*AceView	3443504	12486	36	9792	1792	902	100				*AceView	5429871	20484	35	16235	2878	1371	100
*ECgene	9590234	37080	28	30660	3851	2569	100				*ECgene	19234819	80825	23	69761	7246	3818	100
*P Twinscan	410760	2210	27	1884	265	61	100				*P Twinscan	619866	3543	25	3073	399	71	100
*U NscanEst	519502	2601	23	2292	282	27	98				*U NscanEst	785404	4110	21	3652	421	37	98
*UP GenScan	617464	3496	24	3042	395	59	100				*UP GenScan	920364	5320	23	4671	578	71	100
*ExonWalk	1872629	8952	20	8057	892	3	100				*ExonWalk	3620200	19048	18	17328	1714	6	100
*UP SGP	1523084	2574	30	2161	348	65	100				*UP SGP	1754976	4070	27	3474	515	81	100
*UP GeneId	446233	2436	27	2083	300	53	100				*UP GeneId	685941	3843	26	3312	453	78	100
*UP Augustus	462019	2305	32	1879	321	105	100				*UP Augustus	709077	3682	30	3055	489	138	100
// done: 2006-01-23_00:18:36											// done: 2006-01-23_00:19:22
######################################################											######################################################
// start: 2006-01-23_00:18:36											// start: 2006-01-23_00:19:23
// data parsed, start statistics: 2006-01-23_00:18:47											// data parsed, start statistics: 2006-01-23_00:19:34
######################################################											######################################################
## Global statistics on all methodsprojected, just 31 regions											## Global statistics on all methodsprojected, all 44 regions
Program	Nucleotides	Exons	Terminal exons	Introns	mRNA with intron	Single exon mRNA	% all mRNA with CDS				Program	Nucleotides	Exons	Terminal exons	Introns	mRNA with intron	Single exon mRNA	% all mRNA with CDS
Gencode	0	5585	0	3618	1691	70	41				Gencode	0	8783	0	5651	2629	84	40
AceView	0	5273	0	3530	1630	24	100				AceView	0	8408	0	5604	2599	36	100
UP Dogfish	0	1898	0	1679	204	15	100				UP Dogfish	0	3194	0	2843	331	20	100
Ensembl	0	2851	0	2429	427	56	100				Ensembl	0	4505	0	3890	667	68	100
Exogean	0	3221	0	2855	554	2	100				Exogean	0	5013	0	4459	847	3	100
UP ExonHunter	0	4264	0	3237	807	220	100				UP ExonHunter	0	6376	0	4941	1138	297	100
Fgenesh	0	3086	0	2610	462	97	100				Fgenesh	0	4783	0	4103	688	126	100
UP GeneID	0	2223	0	1905	267	51	100				UP GeneID	0	3534	0	3058	406	70	100
UP GeneMark	0	2817	0	2185	551	81	100				UP GeneMark	0	4329	0	3449	770	110	100
UP Jigsaw	0	2494	0	2168	259	67	100				UP Jigsaw	0	3950	0	3471	397	82	100
Pairagon	0	2768	0	2300	471	38	100				Pairagon	0	4414	0	3699	735	53	100
PairagonMrna	0	2758	0	2292	469	38	100				PairagonMrna	0	4404	0	3691	733	53	100
PairagonNovel	0	2498	0	2208	258	32	99				PairagonNovel	0	3996	0	3555	397	44	99
UP SGP2	0	3356	0	2645	552	159	100				UP SGP2	0	5009	0	4079	747	183	100
P Twinscan	0	2940	0	2501	547	108	100				P Twinscan	0	4625	0	3989	820	134	100
UP AugustusAbinitio	0	2301	0	1883	316	102	100				UP AugustusAbinitio	0	2301	0	1883	316	102	100
UP Augustus	0	2690	0	2291	312	87	100				UP Augustus	0	2690	0	2291	312	87	100
UP AugustusDual	0	2521	0	2108	324	89	100				UP AugustusDual	0	2521	0	2108	324	89	100
UP GeneZilla	0	3414	0	2758	477	179	100				UP GeneZilla	0	3414	0	2758	477	179	100
UP Saga	0	2115	0	1737	331	47	100				UP Saga	0	2115	0	1737	331	47	100
*KnownGene	0	2763	0	2264	501	53	100				*KnownGene	0	4468	0	3682	785	69	100
*P CCDS	0	1470	0	1296	201	14	100				*P CCDS	0	2461	0	2193	315	19	100
*RefSeq	0	2360	0	2082	342	41	100				*RefSeq	0	3805	0	3407	529	48	100
*MGC	0	1752	0	1400	323	19	100				*MGC	0	2768	0	2222	509	35	100
*Ensembl	0	2853	0	2429	427	58	100				*Ensembl	0	4509	0	3891	667	71	100
*AceView	0	6796	0	3812	1792	902	100				*AceView	0	10767	0	6017	2878	1371	100
*ECgene	0	8404	0	3942	3851	2569	100				*ECgene	0	13121	0	6275	7246	3818	100
*P Twinscan	0	2210	0	1884	265	61	100				*P Twinscan	0	3543	0	3073	399	71	100
*U NscanEst	0	2601	0	2292	282	27	98				*U NscanEst	0	4110	0	3652	421	37	98
*UP GenScan	0	3496	0	3042	395	59	100				*UP GenScan	0	5320	0	4671	578	71	100
*ExonWalk	0	2478	0	2219	892	3	100				*ExonWalk	0	4038	0	3666	1714	6	100
*UP SGP	0	2574	0	2161	348	65	100				*UP SGP	0	4070	0	3474	515	81	100
*UP GeneId	0	2436	0	2083	300	53	100				*UP GeneId	0	3843	0	3312	453	78	100
*UP Augustus	0	2305	0	1879	321	105	100				*UP Augustus	0	3682	0	3055	489	138	100
// done: 2006-01-23_00:18:47											// done: 2006-01-23_00:19:35
######################################################											######################################################
// start: 2006-01-23_00:18:47											// start: 2006-01-23_00:19:35
// data parsed, start statistics: 2006-01-23_00:18:58											// data parsed, start statistics: 2006-01-23_00:19:46
######################################################											######################################################
## Global statistics on all methodsmulti, just 31 regions, restricted to coding part											## Global statistics on all methodsmulti, all 44 regions, restricted to coding part
Program	Nucleotides	Exons	Terminal exons	Introns	mRNA with intron	Single exon mRNA	% all mRNA with CDS				Program	Nucleotides	Exons	Terminal exons	Introns	mRNA with intron	Single exon mRNA	% all mRNA with CDS
Gencode	939643	5891	23	5168	649	74	100				Gencode	1446054	9266	22	8179	993	94	100
AceView	1422452	9332	33	7678	1460	194	100				AceView	2294247	15522	32	12887	2354	281	100
UP Dogfish	334311	1898	22	1679	204	15	100				UP Dogfish	540429	3194	21	2843	331	20	100
Ensembl	652693	3743	24	3260	418	65	100				Ensembl	1041481	6226	22	5491	650	85	100
Exogean	856778	5383	20	4827	538	18	100				Exogean	1314519	8556	20	7706	824	26	100
UP ExonHunter	676133	4264	43	3237	807	220	100				UP ExonHunter	989887	6376	40	4941	1138	297	100
Fgenesh	662351	3622	28	3063	458	101	100				Fgenesh	987306	5692	26	4878	680	134	100
UP GeneID	423051	2223	26	1905	267	51	100				UP GeneID	654861	3534	25	3058	406	70	100
UP GeneMark	537907	2817	42	2185	551	81	100				UP GeneMark	800063	4329	38	3449	770	110	100
UP Jigsaw	455973	2494	23	2168	259	67	100				UP Jigsaw	693147	3949	22	3470	397	82	100
Pairagon	627868	3653	26	3145	437	71	100				Pairagon	997501	6118	24	5332	681	105	100
PairagonMrna	626936	3645	26	3139	435	71	100				PairagonMrna	996569	6110	24	5326	679	105	100
PairagonNovel	426254	2279	23	1993	234	52	100				PairagonNovel	644531	3680	22	3244	362	74	100
UP SGP2	552479	3356	38	2645	552	159	100				UP SGP2	803213	5009	33	4079	747	183	100
P Twinscan	1030500	5598	21	4943	547	108	100				P Twinscan	1522315	8681	20	7727	820	134	100
UP AugustusAbinitio	464390	2301	32	1883	316	102	100				UP AugustusAbinitio	464390	2301	32	1883	316	102	100
UP Augustus	509232	2690	26	2291	312	87	100				UP Augustus	509232	2690	26	2291	312	87	100
UP AugustusDual	492869	2521	29	2108	324	89	100				UP AugustusDual	492869	2521	29	2108	324	89	100
UP GeneZilla	763611	3414	33	2758	477	179	100				UP GeneZilla	763611	3414	33	2758	477	179	100
UP Saga	288040	2115	34	1737	331	47	100				UP Saga	288040	2115	34	1737	331	47	100
*KnownGene	755991	4483	23	3929	477	77	100				*KnownGene	1204312	7448	21	6594	746	108	100
*P CCDS	309070	1723	24	1508	201	14	100				*P CCDS	487879	2887	22	2553	315	19	100
*RefSeq	560689	3040	23	2658	325	57	100				*RefSeq	862342	5034	22	4458	507	69	100
*MGC	354404	2251	29	1909	310	32	100				*MGC	575463	3709	28	3165	491	53	100
*Ensembl	654680	3746	24	3261	418	67	100				*Ensembl	1044283	6232	22	5494	650	88	100
*AceView	1715623	10810	40	8125	1627	1058	100				*AceView	2749969	17952	38	13714	2636	1602	100
*ECgene	4453745	30938	32	24533	3551	2854	100				*ECgene	9690862	68133	26	57114	6764	4255	100
*P Twinscan	410760	2210	27	1884	265	61	100				*P Twinscan	619866	3543	25	3073	399	71	100
*U NscanEst	412013	2366	23	2065	252	49	100				*U NscanEst	625994	3774	22	3327	380	67	100
*UP GenScan	617464	3496	24	3042	395	59	100				*UP GenScan	920364	5320	23	4671	578	71	100
*ExonWalk	1232705	8100	22	7205	873	22	100				*ExonWalk	2316080	16723	20	15003	1688	32	100
*UP SGP	1523084	2574	30	2161	348	65	100				*UP SGP	1754976	4070	27	3474	515	81	100
*UP GeneId	446233	2436	27	2083	300	53	100				*UP GeneId	685941	3843	26	3312	453	78	100
*UP Augustus	463279	2305	32	1879	321	105	100				*UP Augustus	710934	3682	30	3055	489	138	100
// done: 2006-01-23_00:18:58											// done: 2006-01-23_00:19:47
######################################################											######################################################
// start: 2006-01-23_00:18:59											// start: 2006-01-23_00:19:47
// data parsed, start statistics: 2006-01-23_00:19:09											// data parsed, start statistics: 2006-01-23_00:19:59
######################################################											######################################################
## Global statistics on all methodsprojected, just 31 regions, restricted to coding part											## Global statistics on all methodsprojected, all 44 regions, restricted to coding part
Program		Exons		Introns	mRNA with intron	Single exon mRNA	% all mRNA with CDS				Program	Nucleotides	Exons	Terminal exons	Introns	mRNA with intron	Single exon mRNA	% all mRNA with CDS
Gencode		2768		2369	649	74	100				Gencode	0	4389	0	3774	993	94	100
AceView		4155		2857	1460	194	100				AceView	0	6656	0	4592	2354	281	100
UP Dogfish		1898		1679	204	15	100				UP Dogfish	0	3194	0	2843	331	20	100
Ensembl		2593		2240	418	65	100				Ensembl	0	4120	0	3608	650	85	100
Exogean		2631		2336	538	18	100				Exogean	0	4170	0	3727	824	26	100
UP ExonHunter		4264		3237	807	220	100				UP ExonHunter	0	6376	0	4941	1138	297	100
Fgenesh		3002		2517	458	101	100				Fgenesh	0	4649	0	3950	680	134	100
UP GeneID		2223		1905	267	51	100				UP GeneID	0	3534	0	3058	406	70	100
UP GeneMark		2817		2185	551	81	100				UP GeneMark	0	4329	0	3449	770	110	100
UP Jigsaw		2494		2168	259	67	100				UP Jigsaw	0	3949	0	3470	397	82	100
Pairagon		2390		2056	437	71	100				Pairagon	0	3826	0	3336	681	105	100
PairagonMrna		2382		2050	435	71	100				PairagonMrna	0	3818	0	3330	679	105	100
PairagonNovel		2279		1993	234	52	100				PairagonNovel	0	3680	0	3244	362	74	100
UP SGP2		3356		2645	552	159	100				UP SGP2	0	5009	0	4079	747	183	100
P Twinscan		2940		2501	547	108	100				P Twinscan	0	4625	0	3989	820	134	100
UP AugustusAbinitio		2301		1883	316	102	100				UP AugustusAbinitio	0	2301	0	1883	316	102	100
UP Augustus		2690		2291	312	87	100				UP Augustus	0	2690	0	2291	312	87	100
UP AugustusDual		2521		2108	324	89	100				UP AugustusDual	0	2521	0	2108	324	89	100
UP GeneZilla		3414		2758	477	179	100				UP GeneZilla	0	3414	0	2758	477	179	100
UP Saga		2115		1737	331	47	100				UP Saga	0	2115	0	1737	331	47	100
*KnownGene		2454		2075	477	77	100				*KnownGene	0	3976	0	3397	746	108	100
*P CCDS		1470		1296	201	14	100				*P CCDS	0	2461	0	2193	315	19	100
*RefSeq		2192		1909	325	57	100				*RefSeq	0	3558	0	3150	507	69	100
*MGC		1484		1254	310	32	100				*MGC	0	2358	0	2009	491	53	100
*Ensembl		2596		2241	418	67	100				*Ensembl	0	4125	0	3610	650	88	100
*AceView		5522		3106	1627	1058	100				*AceView	0	8776	0	4989	2636	1602	100
*ECgene		6938		3030	3551	2854	100				*ECgene	0	10862	0	4890	6764	4255	100
*P Twinscan		2210		1884	265	61	100				*P Twinscan	0	3543	0	3073	399	71	100
*U NscanEst		2366		2065	252	49	100				*U NscanEst	0	3774	0	3327	380	67	100
*UP GenScan		3496		3042	395	59	100				*UP GenScan	0	5320	0	4671	578	71	100
*ExonWalk		2334		2006	873	22	100				*ExonWalk	0	3804	0	3323	1688	32	100
*UP SGP		2574		2161	348	65	100				*UP SGP	0	4070	0	3474	515	81	100
*UP GeneId		2436		2083	300	53	100				*UP GeneId	0	3843	0	3312	453	78	100
*UP Augustus		2305		1879	321	105	100				*UP Augustus	0	3682	0	3055	489	138	100
// done: 2006-01-23_00:19:10											// done: 2006-01-23_00:20:00
######################################################											######################################################

## Sheet: Nucleotides
COMPARISONS OF NUCLEOTIDES PROPOSED BY THE 25 TRACKS, IN QUALITATIVE (PROJECTED) MODE, OVER ENTIRE TRANSCRIPTS OR RESTRICTED TO REGIONS ANNOTATED AS CDS
// start: 2006-01-24_23:41:07
// data parsed, start statistics: 2006-01-24_23:41:17
######################################################
## BasePairs projected, just 31 regions
Program	True positive	False positive in transcript with intron	False positive in intronless transcript	False negative	Program	Sensitivity	Sensitivity eval	Program	Raw specificity	Specificity eval	Specificity, ignoring single exon transcripts	Number bp	Verif
Gencode	1200107	0	0	0	Gencode	100	0	Gencode	100	0	100	1200107	0
*AceView	1106530	154950	557482	93577	*AceView	92.2	0	*AceView	60.83	0	87.72	1818962	0
*ECgene	1101851	187671	1253619	98256	*ECgene	91.81	93	*ECgene	43.33	38.68	85.45	2543141	0
AceView	1034167	111658	26916	165940	AceView	86.17	88.08	AceView	88.18	79.47	90.26	1172741	0
*KnownGene	691809	20485	12032	508298	*KnownGene	57.65	0	*KnownGene	95.51	0	97.12	724326	0
*Ensembl	659598	22234	7691	540509	*Ensembl	54.96	62.43	*Ensembl	95.66	95.27	96.74	689523	0
Ensembl	655229	22234	7691	544878	Ensembl	54.6	61.61	Ensembl	95.63	95.26	96.72	685154	0
Exogean	648280	28525	769	551827	Exogean	54.02	60.58	Exogean	95.68	94.73	95.79	677574	0
*RefSeq	631926	19158	1262	568181	*RefSeq	52.66	0	*RefSeq	96.87	0	97.06	652346	0
Pairagon	600749	59521	7369	599358	Pairagon	50.06	56.31	Pairagon	89.98	89.36	90.99	667639	0
*ExonWalk	542326	4369	0	657781	*ExonWalk	45.19	0	*ExonWalk	99.2	0	99.2	546695	0
Fgenesh	525351	94351	18856	674756	Fgenesh	43.78	48.87	Fgenesh	82.27	81.16	84.77	638558	0
UP Augustus	435056	52463	20516	765051	UP Augustus	36.25	40.46	UP Augustus	85.64	84.5	89.24	508035	0
UP Jigsaw	429772	18097	7126	770335	UP Jigsaw	35.81	40.02	UP Jigsaw	94.46	93.35	95.96	454995	0
*U NscanEst	427703	84692	7107	772404	*U NscanEst	35.64	0	*U NscanEst	82.33	0	83.47	519502	0
UP ExonHunter	418155	221868	36110	781952	UP ExonHunter	34.84	38.93	UP ExonHunter	61.85	61.44	65.33	676133	0
UP GeneZilla	401788	275426	84429	798319	UP GeneZilla	33.48	37.42	UP GeneZilla	52.75	52.08	59.33	761643	0
*UP GenScan	399840	207391	10233	800267	*UP GenScan	33.32	36.76	*UP GenScan	64.76	63.2	65.85	617464	0
P Twinscan	389553	101066	15285	810554	P Twinscan	32.46	36.16	P Twinscan	77	76.04	79.4	505904	0
UP SGP2	379125	148249	25105	820982	UP SGP2	31.59	35.4	UP SGP2	68.62	68.04	71.89	552479	0
*MGC	375929	5380	475	824178	*MGC	31.32	0	*MGC	98.47	0	98.59	381784	0
UP GeneMark	355297	165053	17557	844810	UP GeneMark	29.61	33.09	UP GeneMark	66.05	65.28	68.28	537907	0
UP GeneID	341514	69379	12158	858593	UP GeneID	28.46	31.8	UP GeneID	80.73	79.75	83.12	423051	0
UP Dogfish	294387	36993	2274	905720	UP Dogfish	24.53	27.49	UP Dogfish	88.23	87.44	88.84	333654	0
*P CCDS	253700	0	424	946407	*P CCDS	21.14	23.86	*P CCDS	99.83	99.68	100	254124	0
UP Saga	234649	45738	6519	965458	UP Saga	19.55	22	UP Saga	81.79	81.54	83.69	286906	0
// done: 2006-01-24_23:41:24
######################################################
// start: 2006-01-24_23:41:24
// data parsed, start statistics: 2006-01-24_23:41:34
######################################################
## BasePairs projected, just 31 regions, restricted to coding part
Program	True positive	False positive in transcript with intron	False positive in intronless transcript	False negative	Program	Sensitivity	Sensitivity eval	Program	Raw specificity	Specificity eval	Specificity, ignoring single exon transcripts	Number bp	Verif
Gencode	443771	0	0	0	Gencode	100	0	Gencode	100	0	100	443771	0
*AceView	432634	103768	208401	11137	*AceView	97.49	0	*AceView	58.09	0	80.65	744803	0
*ECgene	428470	99275	406163	15301	*ECgene	96.55	96.36	*ECgene	45.88	47.3	81.19	933908	0
UP Jigsaw	420677	26342	8954	23094	UP Jigsaw	94.8	94.56	UP Jigsaw	92.26	92.19	94.11	455973	0
UP Augustus	418772	68404	22056	24999	UP Augustus	94.37	94.42	UP Augustus	82.24	82.43	85.96	509232	0
Fgenesh	404668	101708	20664	39103	Fgenesh	91.19	91.09	Fgenesh	76.78	76.89	79.91	527040	0
AceView	403962	80923	30031	39809	AceView	91.03	90.94	AceView	78.45	79.14	83.31	514916	0
*Ensembl	402702	26307	8787	41069	*Ensembl	90.75	91.39	*Ensembl	91.98	91.92	93.87	437796	0
Ensembl	400715	26307	8787	43056	Ensembl	90.3	90.18	Ensembl	91.95	92.02	93.84	435809	0
UP ExonHunter	399345	239096	37692	44426	UP ExonHunter	89.99	90.46	UP ExonHunter	59.06	59.67	62.55	676133	0
Pairagon	389238	21188	10248	54533	Pairagon	87.71	87.77	Pairagon	92.53	92.78	94.84	420674	0
UP GeneZilla	388858	289886	84867	54913	UP GeneZilla	87.63	87.56	UP GeneZilla	50.92	50.93	57.29	763611	0
*KnownGene	382991	10454	9241	60780	*KnownGene	86.3	0	*KnownGene	95.11	0	97.34	402686	0
*RefSeq	382990	3889	3825	60781	*RefSeq	86.3	0	*RefSeq	98.03	0	98.99	390704	0
*U NscanEst	374752	31176	6085	69019	*U NscanEst	84.45	0	*U NscanEst	90.96	0	92.32	412013	0
Exogean	374453	20106	2549	69318	Exogean	84.38	84.18	Exogean	94.3	94.33	94.9	397108	0
P Twinscan	372914	116897	16093	70857	P Twinscan	84.03	84.25	P Twinscan	73.71	74.13	76.13	505904	0
*UP GenScan	371546	235410	10508	72225	*UP GenScan	83.72	84.17	*UP GenScan	60.17	60.6	61.21	617464	0
UP SGP2	365967	160837	25675	77804	UP SGP2	82.47	82.84	UP SGP2	66.24	66.8	69.47	552479	0
*ExonWalk	346749	10113	0	97022	*ExonWalk	78.14	0	*ExonWalk	97.17	0	97.17	356862	0
UP GeneMark	337459	182219	18229	106312	UP GeneMark	76.04	78.43	UP GeneMark	62.74	37.97	64.94	537907	0
UP GeneID	332515	78378	12158	111256	UP GeneID	74.93	75.03	UP GeneID	78.6	78.83	80.92	423051	0
UP Dogfish	285509	46482	2320	158262	UP Dogfish	64.34	64.81	UP Dogfish	85.4	88.24	86	334311	0
*P CCDS	252910	408	806	190861	*P CCDS	56.99	56.87	*P CCDS	99.52	99.52	99.84	254124	0
UP Saga	232415	48857	6768	211356	UP Saga	52.37	52.54	UP Saga	80.69	81.39	82.63	288040	0
*MGC	227748	4290	1500	216023	*MGC	51.32	0	*MGC	97.52	0	98.15	233538	0
// done: 2006-01-24_23:41:41
######################################################

## Sheet: Introns
COMPARISONS OF INTRONS PROPOSED BY THE 25 TRACKS, IN QUANTITATIVE AND QUALITATIVE MODES, OVER ENTIRE TRANSCRIPTS OR RESTRICTED TO REGIONS ANNOTATED AS CDS
REFERENCE HAVANA/GENCODE														REFERENCE ACEVIEW, PUBLIC VERSION AUG05
// start: 2006-01-24_23:38:31														// start: 2006-03-03_20:42:17
// data parsed, start statistics: 2006-01-24_23:38:41														// data parsed, start statistics: 2006-03-03_20:42:25
######################################################														######################################################
## Introns multi, just 31 regions														## Introns multi, 31 regions
Program	True positive, identical to Gencode	False positive, present in Gencode but over-used	False positive, new	False negative	Program	Sensitivity	Program	Specificity	% missed introns	% wrong introns	All introns			Program	True positive, identical to *AceView	False positive, present in *AceView but over-used	False positive, new	False negative	Program	Sensitivity	Program	Specificity	% missed introns	% wrong introns	All introns
Gencode	9693	0	0	0	Gencode	100	Gencode	100	0	0	9693			*AceView	9792	0	0	0	*AceView	100	*AceView	100	0	0	9792
*ECgene	8718	20117	1825	975	*ECgene	89.94	*ECgene	28.43	10.06	71.57	30660			*ECgene	8793	20440	1427	999	*ECgene	89.8	*ECgene	28.68	10.2	71.32	30660
*AceView	8236	958	598	1457	*AceView	84.97	*AceView	84.11	15.03	15.89	9792			AceView	8658	789	150	1134	AceView	88.42	AceView	90.22	11.58	9.78	9597
AceView	8099	1064	434	1594	AceView	83.56	AceView	84.39	16.44	15.61	9597			Gencode	8236	1066	391	1556	Gencode	84.11	Gencode	84.97	15.89	15.03	9693
*ExonWalk	5226	2717	114	4467	*ExonWalk	53.92	*ExonWalk	64.86	46.08	35.14	8057			*ExonWalk	5267	2713	77	4525	*ExonWalk	53.79	*ExonWalk	65.37	46.21	34.63	8057
Exogean	5146	403	629	4547	Exogean	53.09	Exogean	83.3	46.91	16.7	6178			Exogean	5031	500	647	4761	Exogean	51.38	Exogean	81.43	48.62	18.57	6178
*KnownGene	4136	201	90	5557	*KnownGene	42.67	*KnownGene	93.43	57.33	6.57	4427			*KnownGene	4129	219	79	5663	*KnownGene	42.17	*KnownGene	93.27	57.83	6.73	4427
Ensembl	3106	58	384	6587	Ensembl	32.04	Ensembl	87.54	67.96	12.46	3548			Pairagon	3108	132	230	6684	Pairagon	31.74	Pairagon	89.57	68.26	10.43	3470
*Ensembl	3106	58	384	6587	*Ensembl	32.04	*Ensembl	87.54	67.96	12.46	3548			Ensembl	3108	155	285	6684	Ensembl	31.74	Ensembl	87.6	68.26	12.4	3548
Pairagon	3104	151	215	6589	Pairagon	32.02	Pairagon	89.45	67.98	10.55	3470			*Ensembl	3108	155	285	6684	*Ensembl	31.74	*Ensembl	87.6	68.26	12.4	3548
*RefSeq	2845	26	51	6848	*RefSeq	29.35	*RefSeq	97.36	70.65	2.64	2922			*RefSeq	2875	7	40	6917	*RefSeq	29.36	*RefSeq	98.39	70.64	1.61	2922
P Twinscan	2803	648	1492	6890	P Twinscan	28.92	P Twinscan	56.71	71.08	43.29	4943			P Twinscan	2804	671	1468	6988	P Twinscan	28.64	P Twinscan	56.73	71.36	43.27	4943
Fgenesh	2508	16	717	7185	Fgenesh	25.87	Fgenesh	77.38	74.13	22.62	3241			Fgenesh	2510	5	726	7282	Fgenesh	25.63	Fgenesh	77.45	74.37	22.55	3241
UP Jigsaw	2006	0	162	7687	UP Jigsaw	20.7	UP Jigsaw	92.53	79.3	7.47	2168			UP Jigsaw	1990	0	178	7802	UP Jigsaw	20.32	UP Jigsaw	91.79	79.68	8.21	2168
*MGC	1887	177	37	7806	*MGC	19.47	*MGC	89.81	80.53	10.19	2101			*MGC	1907	168	26	7885	*MGC	19.48	*MGC	90.77	80.52	9.23	2101
*U NscanEst	1859	0	433	7834	*U NscanEst	19.18	*U NscanEst	81.11	80.82	18.89	2292			*U NscanEst	1846	0	446	7946	*U NscanEst	18.85	*U NscanEst	80.54	81.15	19.46	2292
UP Augustus	1832	0	459	7861	UP Augustus	18.9	UP Augustus	79.97	81.1	20.03	2291			UP Augustus	1825	0	466	7967	UP Augustus	18.64	UP Augustus	79.66	81.36	20.34	2291
UP ExonHunter	1609	0	1628	8084	UP ExonHunter	16.6	UP ExonHunter	49.71	83.4	50.29	3237			UP ExonHunter	1592	0	1645	8200	UP ExonHunter	16.26	UP ExonHunter	49.18	83.74	50.82	3237
*P CCDS	1504	2	2	8189	*P CCDS	15.52	*P CCDS	99.73	84.48	0.27	1508			*P CCDS	1505	0	3	8287	*P CCDS	15.37	*P CCDS	99.8	84.63	0.2	1508
UP SGP2	1445	0	1200	8248	UP SGP2	14.91	UP SGP2	54.63	85.09	45.37	2645			UP GeneZilla	1451	0	1307	8341	UP GeneZilla	14.82	UP GeneZilla	52.61	85.18	47.39	2758
UP GeneZilla	1444	0	1314	8249	UP GeneZilla	14.9	UP GeneZilla	52.36	85.1	47.64	2758			UP SGP2	1436	0	1209	8356	UP SGP2	14.67	UP SGP2	54.29	85.33	45.71	2645
*UP GenScan	1428	0	1614	8265	*UP GenScan	14.73	*UP GenScan	46.94	85.27	53.06	3042			*UP GenScan	1434	0	1608	8358	*UP GenScan	14.64	*UP GenScan	47.14	85.36	52.86	3042
UP Dogfish	1309	0	370	8384	UP Dogfish	13.5	UP Dogfish	77.96	86.5	22.04	1679			UP Dogfish	1305	0	374	8487	UP Dogfish	13.33	UP Dogfish	77.72	86.67	22.28	1679
UP GeneID	1163	0	742	8530	UP GeneID	12	UP GeneID	61.05	88	38.95	1905			UP GeneID	1168	0	737	8624	UP GeneID	11.93	UP GeneID	61.31	88.07	38.69	1905
UP GeneMark	1089	0	1096	8604	UP GeneMark	11.23	UP GeneMark	49.84	88.77	50.16	2185			UP GeneMark	1099	0	1086	8693	UP GeneMark	11.22	UP GeneMark	50.3	88.78	49.7	2185
UP Saga	1000	0	737	8693	UP Saga	10.32	UP Saga	57.57	89.68	42.43	1737			UP Saga	998	0	739	8794	UP Saga	10.19	UP Saga	57.46	89.81	42.54	1737
Note: at this position in the standard output comes a histogram, which is obviously calculated over unique exons, not on multiple. It was manually removed from here, to avoid misleads.
// done: 2006-01-24_23:38:42														// done: 2006-03-03_20:42:26
######################################################														######################################################
// start: 2006-01-24_23:38:42														// start: 2006-03-03_20:43:14
// data parsed, start statistics: 2006-01-24_23:38:52														// data parsed, start statistics: 2006-03-03_20:43:24
######################################################														######################################################
## Introns projected, just 31 regions														## Introns multi, 31 regions, restricted to coding part
Program	True positive, identical to Gencode	False positive, new	False negative	Program	Sensitivity	Program	Specificity	% missed introns	% wrong introns	All introns	Verif2			Program	True positive, identical to *AceView	False positive, present in *AceView but over-used	False positive, new	False negative	Program	Sensitivity	Program	Specificity	% missed introns	% wrong introns	All introns
Gencode	3618	0	0	Gencode	100	Gencode	100	0	0	3618	0			*AceView	8125	0	0	0	*AceView	100	*AceView	100	0	0	8125
*AceView	3266	546	352	*AceView	90.27	*AceView	85.68	9.73	14.32	3812	0			*ECgene	7065	16395	1073	1060	*ECgene	86.95	*ECgene	28.8	13.05	71.2	24533
AceView	3190	340	428	AceView	88.17	AceView	90.37	11.83	9.63	3530	0			AceView	6878	622	178	1247	AceView	84.65	AceView	89.58	15.35	10.42	7678
*ECgene	3130	812	488	*ECgene	86.51	*ECgene	79.4	13.49	20.6	3942	0			Gencode	4725	312	131	3400	Gencode	58.15	Gencode	91.43	41.85	8.57	5168
Exogean	2498	357	1120	Exogean	69.04	Exogean	87.5	30.96	12.5	2855	0			*ExonWalk	4627	2496	82	3498	*ExonWalk	56.95	*ExonWalk	64.22	43.05	35.78	7205
*ExonWalk	2184	35	1434	*ExonWalk	60.36	*ExonWalk	98.42	39.64	1.58	2219	0			Exogean	4135	333	359	3990	Exogean	50.89	Exogean	85.66	49.11	14.34	4827
*KnownGene	2179	85	1439	*KnownGene	60.23	*KnownGene	96.25	39.77	3.75	2264	0			*KnownGene	3661	189	79	4464	*KnownGene	45.06	*KnownGene	93.18	54.94	6.82	3929
Ensembl	2172	257	1446	Ensembl	60.03	Ensembl	89.42	39.97	10.58	2429	0			Pairagon	2857	141	147	5268	Pairagon	35.16	Pairagon	90.84	64.84	9.16	3145
*Ensembl	2172	257	1446	*Ensembl	60.03	*Ensembl	89.42	39.97	10.58	2429	0			Ensembl	2812	165	283	5313	Ensembl	34.61	Ensembl	86.26	65.39	13.74	3260
Pairagon	2085	215	1533	Pairagon	57.63	Pairagon	90.65	42.37	9.35	2300	0			*Ensembl	2812	165	284	5313	*Ensembl	34.61	*Ensembl	86.23	65.39	13.77	3261
*RefSeq	2033	49	1585	*RefSeq	56.19	*RefSeq	97.65	43.81	2.35	2082	0			P Twinscan	2758	700	1485	5367	P Twinscan	33.94	P Twinscan	55.8	66.06	44.2	4943
UP Jigsaw	2006	162	1612	UP Jigsaw	55.44	UP Jigsaw	92.53	44.56	7.47	2168	0			*RefSeq	2620	10	28	5505	*RefSeq	32.25	*RefSeq	98.57	67.75	1.43	2658
Fgenesh	1940	670	1678	Fgenesh	53.62	Fgenesh	74.33	46.38	25.67	2610	0			Fgenesh	2381	8	674	5744	Fgenesh	29.3	Fgenesh	77.73	70.7	22.27	3063
*U NscanEst	1859	433	1759	*U NscanEst	51.38	*U NscanEst	81.11	48.62	18.89	2292	0			UP Jigsaw	1981	0	187	6144	UP Jigsaw	24.38	UP Jigsaw	91.37	75.62	8.63	2168
UP Augustus	1832	459	1786	UP Augustus	50.64	UP Augustus	79.97	49.36	20.03	2291	0			UP Augustus	1813	0	478	6312	UP Augustus	22.31	UP Augustus	79.14	77.69	20.86	2291
UP ExonHunter	1609	1628	2009	UP ExonHunter	44.47	UP ExonHunter	49.71	55.53	50.29	3237	0			*U NscanEst	1781	0	284	6344	*U NscanEst	21.92	*U NscanEst	86.25	78.08	13.75	2065
P Twinscan	1597	904	2021	P Twinscan	44.14	P Twinscan	63.85	55.86	36.15	2501	0			*MGC	1721	166	22	6404	*MGC	21.18	*MGC	90.15	78.82	9.85	1909
UP SGP2	1445	1200	2173	UP SGP2	39.94	UP SGP2	54.63	60.06	45.37	2645	0			UP ExonHunter	1585	0	1652	6540	UP ExonHunter	19.51	UP ExonHunter	48.97	80.49	51.03	3237
UP GeneZilla	1444	1314	2174	UP GeneZilla	39.91	UP GeneZilla	52.36	60.09	47.64	2758	0			*P CCDS	1501	1	6	6624	*P CCDS	18.47	*P CCDS	99.54	81.53	0.46	1508
*UP GenScan	1428	1614	2190	*UP GenScan	39.47	*UP GenScan	46.94	60.53	53.06	3042	0			UP GeneZilla	1443	0	1315	6682	UP GeneZilla	17.76	UP GeneZilla	52.32	82.24	47.68	2758
*MGC	1367	33	2251	*MGC	37.78	*MGC	97.64	62.22	2.36	1400	0			UP SGP2	1428	0	1217	6697	UP SGP2	17.58	UP SGP2	53.99	82.42	46.01	2645
UP Dogfish	1309	370	2309	UP Dogfish	36.18	UP Dogfish	77.96	63.82	22.04	1679	0			*UP GenScan	1424	0	1618	6701	*UP GenScan	17.53	*UP GenScan	46.81	82.47	53.19	3042
*P CCDS	1294	2	2324	*P CCDS	35.77	*P CCDS	99.85	64.23	0.15	1296	0			UP Dogfish	1304	0	375	6821	UP Dogfish	16.05	UP Dogfish	77.67	83.95	22.33	1679
UP GeneID	1163	742	2455	UP GeneID	32.14	UP GeneID	61.05	67.86	38.95	1905	0			UP GeneID	1163	0	742	6962	UP GeneID	14.31	UP GeneID	61.05	85.69	38.95	1905
UP GeneMark	1089	1096	2529	UP GeneMark	30.1	UP GeneMark	49.84	69.9	50.16	2185	0			UP GeneMark	1092	0	1093	7033	UP GeneMark	13.44	UP GeneMark	49.98	86.56	50.02	2185
UP Saga	1000	737	2618	UP Saga	27.64	UP Saga	57.57	72.36	42.43	1737	0			UP Saga	996	0	741	7129	UP Saga	12.26	UP Saga	57.34	87.74	42.66	1737
Support histogram: how many features are supported by n methods														Support histogram: how many features are supported by n methods
189 are specific of Gencode														237 are specific of *AceView
Number of supporting methods	Present in AceView	Absent in AceView												Number of supporting methods	Present in AceView	Absent in AceView
0	0	0												0	0	0
1	47	8450												1	63	7883
2	110	1077												2	33	954
3	115	224												3	15	221
4	26	90												4	3	89
5	7	55												5	7	56
6	3	28												6	2	35
7	5	19												7	3	27
8	6	18												8	2	17
9	3	13												9	1	17
10	1	13												10	3	13
11	0	5												11	0	6
12	1	3												12	2	7
13	1	5												13	0	15
14	4	7												14	0	11
15	0	9												15	4	9
16	2	3												16	0	2
17	1	2												17	2	1
18	4	2												18	1	0
19	2	2												// done: 2006-03-03_20:43:24
20	2	0												######################################################
// done: 2006-01-24_23:38:53														// start: 2006-03-03_20:43:40
######################################################														// data parsed, start statistics: 2006-03-03_20:43:48
// start: 2006-01-24_23:38:53														######################################################
// data parsed, start statistics: 2006-01-24_23:39:03														## Introns projected, 31 regions
######################################################														Program	True positive, identical to *AceView	False positive, new	False negative	Program	Sensitivity	Program	Specificity	% missed introns	% wrong introns	All introns	Verif2
## Introns multi, just 31 regions, restricted to coding part														*AceView	3812	0	0	*AceView	100	*AceView	100	0	0	3812	0
Program	True positive, identical to Gencode	False positive, present in Gencode but over-used	False positive, new	False negative	Program	Sensitivity	Program	Specificity	% missed introns	% wrong introns	All introns			AceView	3416	114	396	AceView	89.61	AceView	96.77	10.39	3.23	3530	0
Gencode	5168	0	0	0	Gencode	100	Gencode	100	0	0	5168			Gencode	3266	352	546	Gencode	85.68	Gencode	90.27	14.32	9.73	3618	0
*ECgene	4806	17613	2114	362	*ECgene	93	*ECgene	19.59	7	80.41	24533			*ECgene	3263	679	549	*ECgene	85.6	*ECgene	82.78	14.4	17.22	3942	0
*AceView	4725	2370	1030	443	*AceView	91.43	*AceView	58.15	8.57	41.85	8125			Exogean	2489	366	1323	Exogean	65.29	Exogean	87.18	34.71	12.82	2855	0
AceView	4673	2206	799	495	AceView	90.42	AceView	60.86	9.58	39.14	7678			*KnownGene	2194	70	1618	*KnownGene	57.56	*KnownGene	96.91	42.44	3.09	2264	0
Exogean	3847	562	418	1321	Exogean	74.44	Exogean	79.7	25.56	20.3	4827			*ExonWalk	2186	33	1626	*ExonWalk	57.35	*ExonWalk	98.51	42.65	1.49	2219	0
*ExonWalk	3660	3306	239	1508	*ExonWalk	70.82	*ExonWalk	50.8	29.18	49.2	7205			Ensembl	2185	244	1627	Ensembl	57.32	Ensembl	89.95	42.68	10.05	2429	0
*KnownGene	3419	382	128	1749	*KnownGene	66.16	*KnownGene	87.02	33.84	12.98	3929			*Ensembl	2185	244	1627	*Ensembl	57.32	*Ensembl	89.95	42.68	10.05	2429	0
*Ensembl	2710	136	415	2458	*Ensembl	52.44	*Ensembl	83.1	47.56	16.9	3261			Pairagon	2072	228	1740	Pairagon	54.35	Pairagon	90.09	45.65	9.91	2300	0
Ensembl	2709	136	415	2459	Ensembl	52.42	Ensembl	83.1	47.58	16.9	3260			*RefSeq	2043	39	1769	*RefSeq	53.59	*RefSeq	98.13	46.41	1.87	2082	0
Pairagon	2672	326	147	2496	Pairagon	51.7	Pairagon	84.96	48.3	15.04	3145			UP Jigsaw	1990	178	1822	UP Jigsaw	52.2	UP Jigsaw	91.79	47.8	8.21	2168	0
*RefSeq	2518	89	51	2650	*RefSeq	48.72	*RefSeq	94.73	51.28	5.27	2658			Fgenesh	1931	679	1881	Fgenesh	50.66	Fgenesh	73.98	49.34	26.02	2610	0
P Twinscan	2486	933	1524	2682	P Twinscan	48.1	P Twinscan	50.29	51.9	49.71	4943			*U NscanEst	1846	446	1966	*U NscanEst	48.43	*U NscanEst	80.54	51.57	19.46	2292	0
Fgenesh	2295	79	689	2873	Fgenesh	44.41	Fgenesh	74.93	55.59	25.07	3063			UP Augustus	1825	466	1987	UP Augustus	47.88	UP Augustus	79.66	52.12	20.34	2291	0
UP Jigsaw	1986	0	182	3182	UP Jigsaw	38.43	UP Jigsaw	91.61	61.57	8.39	2168			P Twinscan	1598	903	2214	P Twinscan	41.92	P Twinscan	63.89	58.08	36.11	2501	0
UP Augustus	1802	0	489	3366	UP Augustus	34.87	UP Augustus	78.66	65.13	21.34	2291			UP ExonHunter	1592	1645	2220	UP ExonHunter	41.76	UP ExonHunter	49.18	58.24	50.82	3237	0
*U NscanEst	1776	0	289	3392	*U NscanEst	34.37	*U NscanEst	86	65.63	14	2065			UP GeneZilla	1451	1307	2361	UP GeneZilla	38.06	UP GeneZilla	52.61	61.94	47.39	2758	0
UP ExonHunter	1588	0	1649	3580	UP ExonHunter	30.73	UP ExonHunter	49.06	69.27	50.94	3237			UP SGP2	1436	1209	2376	UP SGP2	37.67	UP SGP2	54.29	62.33	45.71	2645	0
*MGC	1541	320	48	3627	*MGC	29.82	*MGC	80.72	70.18	19.28	1909			*UP GenScan	1434	1608	2378	*UP GenScan	37.62	*UP GenScan	47.14	62.38	52.86	3042	0
*P CCDS	1490	8	10	3678	*P CCDS	28.83	*P CCDS	98.81	71.17	1.19	1508			*MGC	1380	20	2432	*MGC	36.2	*MGC	98.57	63.8	1.43	1400	0
UP SGP2	1434	0	1211	3734	UP SGP2	27.75	UP SGP2	54.22	72.25	45.78	2645			UP Dogfish	1305	374	2507	UP Dogfish	34.23	UP Dogfish	77.72	65.77	22.28	1679	0
UP GeneZilla	1420	0	1338	3748	UP GeneZilla	27.48	UP GeneZilla	51.49	72.52	48.51	2758			*P CCDS	1293	3	2519	*P CCDS	33.92	*P CCDS	99.77	66.08	0.23	1296	0
*UP GenScan	1393	0	1649	3775	*UP GenScan	26.95	*UP GenScan	45.79	73.05	54.21	3042			UP GeneID	1168	737	2644	UP GeneID	30.64	UP GeneID	61.31	69.36	38.69	1905	0
UP Dogfish	1294	0	385	3874	UP Dogfish	25.04	UP Dogfish	77.07	74.96	22.93	1679			UP GeneMark	1099	1086	2713	UP GeneMark	28.83	UP GeneMark	50.3	71.17	49.7	2185	0
UP GeneID	1151	0	754	4017	UP GeneID	22.27	UP GeneID	60.42	77.73	39.58	1905			UP Saga	998	739	2814	UP Saga	26.18	UP Saga	57.46	73.82	42.54	1737	0
UP GeneMark	1073	0	1112	4095	UP GeneMark	20.76	UP GeneMark	49.11	79.24	50.89	2185
UP Saga	996	0	741	4172	UP Saga	19.27	UP Saga	57.34	80.73	42.66	1737
														Support histogram: how many features are supported by n methods
Note: at this position in the standard output comes a histogram, which is obviously calculated over unique exons, not on multiple. It was manually removed from here, to avoid misleads.														172 are specific of *AceView
// done: 2006-01-24_23:39:03														Number of supporting methods	Present in AceView	Absent in AceView
######################################################														0	0	0
// start: 2006-01-24_23:39:03														1	47	8467
// data parsed, start statistics: 2006-01-24_23:39:14														2	18	1058
######################################################														3	19	226
## Introns projected, just 31 regions, restricted to coding part														4	4	94
Program	True positive, identical to Gencode	False positive, new	False negative	Program	Sensitivity	Program	Specificity	% missed introns	% wrong introns	All introns	Verif2			5	7	55
Gencode	2369	0	0	Gencode	100	Gencode	100	0	0	2369	0			6	4	34
*AceView	2255	851	114	*AceView	95.19	*AceView	72.6	4.81	27.4	3106	0			7	4	24
AceView	2233	624	136	AceView	94.26	AceView	78.16	5.74	21.84	2857	0			8	2	20
*ECgene	2196	834	173	*ECgene	92.7	*ECgene	72.48	7.3	27.52	3030	0			9	1	18
Exogean	2054	282	315	Exogean	86.7	Exogean	87.93	13.3	12.07	2336	0			10	0	13
UP Jigsaw	1986	182	383	UP Jigsaw	83.83	UP Jigsaw	91.61	16.17	8.39	2168	0			11	0	6
*Ensembl	1958	283	411	*Ensembl	82.65	*Ensembl	87.37	17.35	12.63	2241	0			12	2	7
Ensembl	1957	283	412	Ensembl	82.61	Ensembl	87.37	17.39	12.63	2240	0			13	1	11
*KnownGene	1954	121	415	*KnownGene	82.48	*KnownGene	94.17	17.52	5.83	2075	0			14	0	12
*ExonWalk	1933	73	436	*ExonWalk	81.6	*ExonWalk	96.36	18.4	3.64	2006	0			15	1	9
Pairagon	1912	144	457	Pairagon	80.71	Pairagon	93	19.29	7	2056	0			16	1	2
*RefSeq	1859	50	510	*RefSeq	78.47	*RefSeq	97.38	21.53	2.62	1909	0			17	2	1
Fgenesh	1856	661	513	Fgenesh	78.35	Fgenesh	73.74	21.65	26.26	2517	0			18	1	0
UP Augustus	1802	489	567	UP Augustus	76.07	UP Augustus	78.66	23.93	21.34	2291	0			// done: 2006-03-03_20:43:49
*U NscanEst	1776	289	593	*U NscanEst	74.97	*U NscanEst	86	25.03	14	2065	0			######################################################
UP ExonHunter	1588	1649	781	UP ExonHunter	67.03	UP ExonHunter	49.06	32.97	50.94	3237	0			// start: 2006-03-03_20:43:56
P Twinscan	1579	922	790	P Twinscan	66.65	P Twinscan	63.13	33.35	36.87	2501	0			// data parsed, start statistics: 2006-03-03_20:44:05
UP SGP2	1434	1211	935	UP SGP2	60.53	UP SGP2	54.22	39.47	45.78	2645	0			######################################################
UP GeneZilla	1420	1338	949	UP GeneZilla	59.94	UP GeneZilla	51.49	40.06	48.51	2758	0			## Introns projected, 31 regions, restricted to coding part
*UP GenScan	1393	1649	976	*UP GenScan	58.8	*UP GenScan	45.79	41.2	54.21	3042	0			Program	True positive, identical to *AceView	False positive, new	False negative	Program	Sensitivity	Program	Specificity	% missed introns	% wrong introns	All introns	Verif2
UP Dogfish	1294	385	1075	UP Dogfish	54.62	UP Dogfish	77.07	45.38	22.93	1679	0			*AceView	3106	0	0	*AceView	100	*AceView	100	0	0	3106	0
*P CCDS	1286	10	1083	*P CCDS	54.28	*P CCDS	99.23	45.72	0.77	1296	0			AceView	2716	141	390	AceView	87.44	AceView	95.06	12.56	4.94	2857	0
*MGC	1213	41	1156	*MGC	51.2	*MGC	96.73	48.8	3.27	1254	0			*ECgene	2515	515	591	*ECgene	80.97	*ECgene	83	19.03	17	3030	0
UP GeneID	1151	754	1218	UP GeneID	48.59	UP GeneID	60.42	51.41	39.58	1905	0			Gencode	2255	114	851	Gencode	72.6	Gencode	95.19	27.4	4.81	2369	0
UP GeneMark	1073	1112	1296	UP GeneMark	45.29	UP GeneMark	49.11	54.71	50.89	2185	0			Exogean	2105	231	1001	Exogean	67.77	Exogean	90.11	32.23	9.89	2336	0
UP Saga	996	741	1373	UP Saga	42.04	UP Saga	57.34	57.96	42.66	1737	0			*KnownGene	2003	72	1103	*KnownGene	64.49	*KnownGene	96.53	35.51	3.47	2075	0
														Ensembl	2003	237	1103	Ensembl	64.49	Ensembl	89.42	35.51	10.58	2240	0
														*Ensembl	2003	238	1103	*Ensembl	64.49	*Ensembl	89.38	35.51	10.62	2241	0
Support histogram: how many features are supported by n methods														UP Jigsaw	1981	187	1125	UP Jigsaw	63.78	UP Jigsaw	91.37	36.22	8.63	2168	0
31 are specific of Gencode														*ExonWalk	1974	32	1132	*ExonWalk	63.55	*ExonWalk	98.4	36.45	1.6	2006	0
Number of supporting methods	Present in AceView	Absent in AceView												Pairagon	1911	145	1195	Pairagon	61.53	Pairagon	92.95	38.47	7.05	2056	0
0	0	0												*RefSeq	1881	28	1225	*RefSeq	60.56	*RefSeq	98.53	39.44	1.47	1909	0
1	63	8089												Fgenesh	1870	647	1236	Fgenesh	60.21	Fgenesh	74.29	39.79	25.71	2517	0
2	212	1014												UP Augustus	1813	478	1293	UP Augustus	58.37	UP Augustus	79.14	41.63	20.86	2291	0
3	186	226												*U NscanEst	1781	284	1325	*U NscanEst	57.34	*U NscanEst	86.25	42.66	13.75	2065	0
4	54	94												P Twinscan	1589	912	1517	P Twinscan	51.16	P Twinscan	63.53	48.84	36.47	2501	0
5	27	58												UP ExonHunter	1585	1652	1521	UP ExonHunter	51.03	UP ExonHunter	48.97	48.97	51.03	3237	0
6	14	31												UP GeneZilla	1443	1315	1663	UP GeneZilla	46.46	UP GeneZilla	52.32	53.54	47.68	2758	0
7	12	21												UP SGP2	1428	1217	1678	UP SGP2	45.98	UP SGP2	53.99	54.02	46.01	2645	0
8	9	18												*UP GenScan	1424	1618	1682	*UP GenScan	45.85	*UP GenScan	46.81	54.15	53.19	3042	0
9	10	14												UP Dogfish	1304	375	1802	UP Dogfish	41.98	UP Dogfish	77.67	58.02	22.33	1679	0
10	13	13												*P CCDS	1290	6	1816	*P CCDS	41.53	*P CCDS	99.54	58.47	0.46	1296	0
11	1	5												*MGC	1238	16	1868	*MGC	39.86	*MGC	98.72	60.14	1.28	1254	0
12	3	3												UP GeneID	1163	742	1943	UP GeneID	37.44	UP GeneID	61.05	62.56	38.95	1905	0
13	3	8												UP GeneMark	1092	1093	2014	UP GeneMark	35.16	UP GeneMark	49.98	64.84	50.02	2185	0
14	4	7												UP Saga	996	741	2110	UP Saga	32.07	UP Saga	57.34	67.93	42.66	1737	0
15	0	8
16	3	3
17	1	1												Support histogram: how many features are supported by n methods
18	4	2												237 are specific of *AceView
19	3	2												Number of supporting methods	Present in AceView	Absent in AceView
20	2	0												0	0	0
// done: 2006-01-24_23:39:15														1	63	7883
######################################################														2	33	954
														3	15	221
														4	3	89
														5	7	56
														6	2	35
														7	3	27
														8	2	17
														9	1	17
														10	3	13
														11	0	6
														12	2	7
														13	0	15
														14	0	11
														15	4	9
														16	0	2
														17	2	1
														18	1	0
														// done: 2006-03-03_20:44:05
														######################################################

## Sheet: Exons
COMPARISONS OF EXONS PROPOSED BY THE 25 TRACKS, IN QUANTITATIVE AND QUALITATIVE MODES, OVER ENTIRE TRANSCRIPTS OR RESTRICTED TO REGIONS ANNOTATED AS CDS
// start: 2006-01-24_23:37:48
// data parsed, start statistics: 2006-01-24_23:37:58
######################################################
## Exons multi, just 31 regions
Program	True positive, identical to Gencode	False positive, present in Gencode but over-used	False positive, new in multi-exon transcript	False positive, new in single exon transcript	False negative	Program	Sensitivity	Program	Raw specificity	Specificity, ignoring single exon transcripts	% missed exons	% wrong exons	All exons
Gencode	11454	0	0	0	0	Gencode	100	Gencode	100	100	0	0	11454
*ECgene	8341	19486	6712	2541	3113	*ECgene	72.82	*ECgene	22.49	24.15	27.18	77.51	37080
*AceView	8327	922	2372	865	3127	*AceView	72.7	*AceView	66.69	71.65	27.3	33.31	12486
AceView	8059	1079	2091	22	3395	AceView	70.36	AceView	71.63	71.77	29.64	28.37	11251
Exogean	5154	461	1117	2	6300	Exogean	45	Exogean	76.54	76.56	55	23.46	6734
*ExonWalk	5081	2888	983	0	6373	*ExonWalk	44.36	*ExonWalk	56.76	56.76	55.64	43.24	8952
*KnownGene	4068	240	649	24	7386	*KnownGene	35.52	*KnownGene	81.67	82.07	64.48	18.33	4981
Pairagon	3042	182	731	24	8412	Pairagon	26.56	Pairagon	76.45	76.92	73.44	23.55	3979
*Ensembl	3011	76	905	41	8443	*Ensembl	26.29	*Ensembl	74.66	75.43	73.71	25.34	4033
Ensembl	3010	76	905	40	8444	Ensembl	26.28	Ensembl	74.67	75.42	73.72	25.33	4031
P Twinscan	2778	688	2041	91	8676	P Twinscan	24.25	P Twinscan	49.62	50.44	75.75	50.38	5598
*RefSeq	2763	59	469	14	8691	*RefSeq	24.12	*RefSeq	83.6	83.96	75.88	16.4	3305
Fgenesh	2355	42	1333	70	9099	Fgenesh	20.56	Fgenesh	61.97	63.14	79.44	38.03	3800
UP Jigsaw	1821	0	606	67	9633	UP Jigsaw	15.9	UP Jigsaw	73.02	75.03	84.1	26.98	2494
*U NscanEst	1778	0	796	27	9676	*U NscanEst	15.52	*U NscanEst	68.36	69.08	84.48	31.64	2601
*MGC	1737	143	545	18	9717	*MGC	15.17	*MGC	71.1	71.63	84.83	28.9	2443
UP Augustus	1698	0	905	87	9756	UP Augustus	14.82	UP Augustus	63.12	65.23	85.18	36.88	2690
UP ExonHunter	1588	0	2473	203	9866	UP ExonHunter	13.86	UP ExonHunter	37.24	39.1	86.14	62.76	4264
UP GeneZilla	1502	0	1733	179	9952	UP GeneZilla	13.11	UP GeneZilla	44	46.43	86.89	56	3414
*UP GenScan	1493	0	1959	44	9961	*UP GenScan	13.03	*UP GenScan	42.71	43.25	86.97	57.29	3496
UP SGP2	1439	0	1775	142	10015	UP SGP2	12.56	UP SGP2	42.88	44.77	87.44	57.12	3356
*P CCDS	1338	12	360	13	10116	*P CCDS	11.68	*P CCDS	77.66	78.25	88.32	22.34	1723
UP Dogfish	1335	0	548	15	10119	UP Dogfish	11.66	UP Dogfish	70.34	70.9	88.34	29.66	1898
UP GeneID	1245	0	930	48	10209	UP GeneID	10.87	UP GeneID	56.01	57.24	89.13	43.99	2223
UP GeneMark	1152	0	1595	70	10302	UP GeneMark	10.06	UP GeneMark	40.89	41.94	89.94	59.11	2817
UP Saga	977	0	1091	47	10477	UP Saga	8.53	UP Saga	46.19	47.24	91.47	53.81	2115
Note: at this position in the standard output comes a histogram, which is obviously calculated over unique exons, not on multiple. It was manually removed from here, to avoid misleads.
// done: 2006-01-24_23:37:59
######################################################
// start: 2006-01-24_23:37:59
// data parsed, start statistics: 2006-01-24_23:38:09
######################################################
## Exons projected, just 31 regions
Program	True positive, identical to Gencode	False positive, new in multi-exon transcript	False positive, new in single exon transcript	False negative	Program	Sensitivity	Sensitivity eval	Program	Raw specificity	Specificity eval	Specificity, ignoring single exon transcripts	% missed exons	% wrong exons	All exons	Verif2
Gencode	5586	0	0	0	Gencode	100	0	Gencode	100	0	100	0	0	5586	0
*AceView	3692	2239	865	1894	*AceView	66.09	0	*AceView	54.32	0	62.24	33.91	45.68	6796	1
AceView	3490	1761	22	2096	AceView	62.48	64.16	AceView	66.19	61.18	66.46	37.52	33.81	5273	0
*ECgene	3164	2704	2541	2422	*ECgene	56.64	58.17	*ECgene	37.63	34.83	53.92	43.36	62.37	8409	0
Exogean	2484	735	2	3102	Exogean	44.47	48.87	Exogean	77.12	76.29	77.17	55.53	22.88	3221	0
*KnownGene	2196	544	23	3390	*KnownGene	39.31	0	*KnownGene	79.48	0	80.15	60.69	20.52	2763	0
*ExonWalk	2118	360	0	3468	*ExonWalk	37.92	0	*ExonWalk	85.47	0	85.47	62.08	14.53	2478	0
*Ensembl	2091	721	41	3495	*Ensembl	37.43	41.71	*Ensembl	73.29	72.65	74.36	62.57	26.71	2853	0
Ensembl	2090	721	40	3496	Ensembl	37.41	41.61	Ensembl	73.31	73.41	74.35	62.59	26.69	2851	0
Pairagon	2076	668	24	3510	Pairagon	37.16	41.23	Pairagon	75	74.93	75.66	62.84	25	2768	0
*RefSeq	1962	384	14	3624	*RefSeq	35.12	0	*RefSeq	83.14	0	83.63	64.88	16.86	2360	0
UP Jigsaw	1821	606	67	3765	UP Jigsaw	32.6	36.1	UP Jigsaw	73.02	64.56	75.03	67.4	26.98	2494	0
Fgenesh	1813	1203	70	3773	Fgenesh	32.46	35.84	Fgenesh	58.75	58.41	60.11	67.54	41.25	3086	0
*U NscanEst	1778	796	27	3808	*U NscanEst	31.83	0	*U NscanEst	68.36	0	69.08	68.17	31.64	2601	0
UP Augustus	1698	905	87	3888	UP Augustus	30.4	33.6	UP Augustus	63.12	54.8	65.23	69.6	36.88	2690	0
UP ExonHunter	1588	2473	203	3998	UP ExonHunter	28.43	30.93	UP ExonHunter	37.24	29.46	39.1	71.57	62.76	4264	0
P Twinscan	1567	1282	91	4019	P Twinscan	28.05	30.48	P Twinscan	53.3	45.3	55	71.95	46.7	2940	0
UP GeneZilla	1502	1733	179	4084	UP GeneZilla	26.89	29.6	UP GeneZilla	44	36.58	46.43	73.11	56	3414	0
*UP GenScan	1493	1959	44	4093	*UP GenScan	26.73	29.4	*UP GenScan	42.71	42.31	43.25	73.27	57.29	3496	0
UP SGP2	1439	1775	142	4147	UP SGP2	25.76	28.01	UP SGP2	42.88	29.77	44.77	74.24	57.12	3356	0
UP Dogfish	1335	548	15	4251	UP Dogfish	23.9	26.36	UP Dogfish	70.34	63.97	70.9	76.1	29.66	1898	0
*MGC	1286	449	17	4300	*MGC	23.02	0	*MGC	73.4	0	74.12	76.98	26.6	1752	0
UP GeneID	1245	930	48	4341	UP GeneID	22.29	24.41	UP GeneID	56.01	43.65	57.24	77.71	43.99	2223	0
UP GeneMark	1152	1595	70	4434	UP GeneMark	20.62	22.74	UP GeneMark	40.89	40.61	41.94	79.38	59.11	2817	0
*P CCDS	1131	326	13	4455	*P CCDS	20.25	22.45	*P CCDS	76.94	76.8	77.63	79.75	23.06	1470	0
UP Saga	977	1091	47	4609	UP Saga	17.49	19.36	UP Saga	46.19	39.55	47.24	82.51	53.81	2115	0
Support histogram: how many features are supported by n methods
1256 are specific of Gencode
Number of supporting methods	Present in AceView	Absent in AceView
0	0	0
1	432	16188
2	785	2145
3	354	543
4	58	303
5	40	231
6	34	141
7	16	121
8	17	82
9	12	55
10	8	32
11	6	16
12	1	14
13	1	18
14	3	9
15	4	9
16	5	2
17	1	3
18	1	2
19	2	3
20	3	0
// done: 2006-01-24_23:38:10
######################################################
// start: 2006-01-24_23:38:10
// data parsed, start statistics: 2006-01-24_23:38:20
######################################################
## Exons multi, just 31 regions, restricted to coding part
Program	True positive, identical to Gencode	False positive, present in Gencode but over-used	False positive, non-coding in Gencode	False positive, new in multi-exon transcript	False positive, new in single exon transcript	False negative	Program	Sensitivity	Program	Raw specificity	Specificity, ignoring single exon transcripts	% missed exons	% wrong exons	All exons
Gencode	5891	0	0	0	0	0	Gencode	100	Gencode	100	100	0	0	5891
*ECgene	5273	18115	652	4106	2792	618	*ECgene	89.51	*ECgene	17.04	18.73	10.49	82.96	30938
*AceView	5052	2291	795	1668	1004	839	*AceView	85.76	*AceView	46.73	51.52	14.24	53.27	10810
AceView	4976	2131	750	1312	163	915	AceView	84.47	AceView	53.32	54.27	15.53	46.68	9332
Exogean	4147	605	173	450	8	1746	Exogean	70.4	Exogean	77.04	77.15	29.64	22.96	5383
*ExonWalk	3963	3454	329	341	13	1930	*ExonWalk	67.27	*ExonWalk	48.93	49	32.76	51.07	8100
*KnownGene	3778	409	95	165	36	2115	*KnownGene	64.13	*KnownGene	84.27	84.96	35.9	15.73	4483
*Ensembl	3007	152	59	492	36	2886	*Ensembl	51.04	*Ensembl	80.27	81.05	48.99	19.73	3746
Ensembl	3004	152	59	492	36	2889	Ensembl	50.99	Ensembl	80.26	81.04	49.04	19.74	3743
Pairagon	2986	387	53	183	44	2905	Pairagon	50.69	Pairagon	81.74	82.74	49.31	18.26	3653
P Twinscan	2832	1031	136	1521	78	3061	P Twinscan	48.07	P Twinscan	50.59	51.3	51.96	49.41	5598
*RefSeq	2825	96	30	73	16	3068	*RefSeq	47.95	*RefSeq	92.93	93.42	52.08	7.07	3040
Fgenesh	2563	86	42	867	64	3330	Fgenesh	43.51	Fgenesh	70.76	72.03	56.53	29.24	3622
UP Jigsaw	2225	0	15	227	27	3668	UP Jigsaw	37.77	UP Jigsaw	89.21	90.19	62.26	10.79	2494
UP Augustus	2062	0	21	555	52	3831	UP Augustus	35	UP Augustus	76.65	78.17	65.03	23.35	2690
*U NscanEst	1994	0	22	313	37	3897	*U NscanEst	33.85	*U NscanEst	84.28	85.62	66.15	15.72	2366
UP ExonHunter	1786	0	21	2263	194	4105	UP ExonHunter	30.32	UP ExonHunter	41.89	43.88	69.68	58.11	4264
*MGC	1745	367	61	61	17	4148	*MGC	29.62	*MGC	77.52	78.11	70.41	22.48	2251
UP GeneZilla	1721	0	34	1506	153	4172	UP GeneZilla	29.21	UP GeneZilla	50.41	52.78	70.82	49.59	3414
*P CCDS	1681	10	2	26	4	4212	*P CCDS	28.54	*P CCDS	97.56	97.79	71.5	2.44	1723
UP SGP2	1655	0	16	1545	140	4236	UP SGP2	28.09	UP SGP2	49.31	51.46	71.91	50.69	3356
*UP GenScan	1630	0	40	1785	41	4261	*UP GenScan	27.67	*UP GenScan	46.62	47.18	72.33	53.38	3496
UP Dogfish	1462	0	19	402	15	4429	UP Dogfish	24.82	UP Dogfish	77.03	77.64	75.18	22.97	1898
UP GeneID	1428	0	13	736	46	4465	UP GeneID	24.24	UP GeneID	64.24	65.59	75.79	35.76	2223
UP GeneMark	1337	0	15	1398	67	4554	UP GeneMark	22.7	UP GeneMark	47.46	48.62	77.3	52.54	2817
UP Saga	1072	0	4	994	45	4821	UP Saga	18.2	UP Saga	50.69	51.79	81.84	49.31	2115
Note: at this position in the standard output comes a histogram, which is obviously calculated over unique exons, not on multiple. It was manually removed from here, to avoid misleads.
// done: 2006-01-24_23:38:20
######################################################
// start: 2006-01-24_23:38:20
// data parsed, start statistics: 2006-01-24_23:38:31
######################################################
## Exons projected, just 31 regions, restricted to coding part
Program	True positive, identical to Gencode	False positive, non-coding in Gencode	False positive, new in multi-exon transcript	False positive, new in single exon transcript	False negative	Program	Sensitivity	Sensitivity eval	Program	Raw specificity	Specificity eval	Specificity, ignoring single exon transcripts	% missed exons	% wrong exons	All exons	Verif2
Gencode	2768	0	0	0	0	Gencode	100	0	Gencode	100	0	100	0	0	2768	0
*AceView	2419	273	1835	997	349	*AceView	87.39	0	*AceView	43.78	0	53.42	12.61	56.22	5524	1
*ECgene	2403	105	1737	2693	365	*ECgene	86.81	86.22	*ECgene	34.62	35.08	56.55	13.19	65.38	6938	4
AceView	2367	242	1394	153	401	AceView	85.51	85.75	AceView	56.95	56.98	59.13	14.49	43.05	4156	0
UP Jigsaw	2225	15	227	27	545	UP Jigsaw	80.38	80.61	UP Jigsaw	89.21	89.33	90.19	19.69	10.79	2494	0
Exogean	2188	36	399	8	582	Exogean	79.05	79.34	Exogean	83.16	83.45	83.42	21.03	16.84	2631	0
*KnownGene	2182	23	213	36	588	*KnownGene	78.83	0	*KnownGene	88.92	0	90.24	21.24	11.08	2454	0
*Ensembl	2149	18	393	36	621	*Ensembl	77.64	77.71	*Ensembl	82.78	82.39	83.95	22.43	17.22	2596	0
Ensembl	2146	18	393	36	624	Ensembl	77.53	77.53	Ensembl	82.76	82.65	83.93	22.54	17.24	2593	0
Pairagon	2120	10	216	44	648	Pairagon	76.59	76.85	Pairagon	88.7	88.91	90.37	23.41	11.3	2390	0
*ExonWalk	2079	23	225	7	691	*ExonWalk	75.11	0	*ExonWalk	89.04	0	89.3	24.96	10.96	2334	1
*RefSeq	2077	11	88	16	693	*RefSeq	75.04	0	*RefSeq	94.75	0	95.45	25.04	5.25	2192	0
Fgenesh	2074	23	841	64	696	Fgenesh	74.93	75.18	Fgenesh	69.09	69.31	70.59	25.14	30.91	3002	0
UP Augustus	2062	21	555	52	708	UP Augustus	74.49	74.67	UP Augustus	76.65	76.76	78.17	25.58	23.35	2690	0
*U NscanEst	1994	22	313	37	774	*U NscanEst	72.04	0	*U NscanEst	84.28	0	85.62	27.96	15.72	2366	0
P Twinscan	1817	19	1026	78	953	P Twinscan	65.64	65.56	P Twinscan	61.8	61.65	63.49	34.43	38.2	2940	0
UP ExonHunter	1786	21	2263	194	982	UP ExonHunter	64.52	64.44	UP ExonHunter	41.89	41.77	43.88	35.48	58.11	4264	0
UP GeneZilla	1721	34	1506	153	1049	UP GeneZilla	62.17	62.08	UP GeneZilla	50.41	50.25	52.78	37.9	49.59	3414	0
UP SGP2	1655	16	1545	140	1113	UP SGP2	59.79	59.73	UP SGP2	49.31	49.2	51.46	40.21	50.69	3356	0
*UP GenScan	1630	40	1785	41	1138	*UP GenScan	58.89	58.65	*UP GenScan	46.62	46.37	47.18	41.11	53.38	3496	0
UP Dogfish	1462	19	402	15	1306	UP Dogfish	52.82	53.11	UP Dogfish	77.03	77.34	77.64	47.18	22.97	1898	0
*P CCDS	1439	1	26	4	1331	*P CCDS	51.99	51.95	*P CCDS	97.89	97.75	98.16	48.09	2.11	1470	0
UP GeneID	1428	13	736	46	1342	UP GeneID	51.59	51.41	UP GeneID	64.24	63.92	65.59	48.48	35.76	2223	0
*MGC	1377	8	86	13	1393	*MGC	49.75	0	*MGC	92.79	0	93.61	50.33	7.21	1484	0
UP GeneMark	1337	15	1398	67	1431	UP GeneMark	48.3	50.58	UP GeneMark	47.46	29.01	48.62	51.7	52.54	2817	0
UP Saga	1072	4	994	45	1698	UP Saga	38.73	38.82	UP Saga	50.69	50.73	51.79	61.34	49.31	2115	0
Support histogram: how many features are supported by n methods
161 are specific of Gencode
Number of supporting methods	Present in AceView	Absent in AceView
0	0	0
1	484	14519
2	683	1667
3	335	346
4	108	137
5	43	80
6	27	52
7	21	41
8	20	26
9	11	15
10	19	11
11	7	13
12	3	7
13	3	18
14	6	13
15	4	7
16	4	3
17	3	3
18	1	1
19	1	3
20	4	0
21	0	0
22	0	0
23	0	0
24	1	0
// done: 2006-01-24_23:38:31
######################################################

## Sheet: Complete models
COMPARISONS OF COMPLETE MODELS PROPOSED BY THE 25 TRACKS, IN QUANTITATIVE AND QUALITATIVE MODES, OVER ENTIRE TRANSCRIPTS OR RESTRICTED TO REGIONS ANNOTATED AS CDS. DIFFERENT REFERENCE ARE USED HERE.
This sheet contains the direct output for various tracks, taken as reference. In this order: Havana/Gencode, AceView public (Aug05), EGASP AceView, Ecgene,
REFERENCE HAVANA/GENCODE														REFERENCE ACEVIEW, PUBLIC VERSION AUG05														REFERENCE EGASP ACEVIEW, APRIL 05, SEMI MANUAL														REFERENCE ECGene
// start: 2006-03-03_21:46:40														// start: 2006-03-03_21:56:17														// start: 2006-03-03_21:56:37														// start: 2006-03-03_17:29:18
// data parsed, start statistics: 2006-03-03_21:46:48														// data parsed, start statistics: 2006-03-03_21:56:25														// data parsed, start statistics: 2006-03-03_21:56:45														// data parsed, start statistics: 2006-03-03_17:29:33
######################################################														######################################################														######################################################														######################################################
## Intron chaining (all introns and exons count multiply)multi, 31 regions														## Intron chaining (all introns and exons count multiply)multi, 31 regions														## Intron chaining (all introns and exons count multiply)multi, 31 regions														## Intron chaining (all introns and exons count multiply)multi, 31 regions
Found 23594 mrna														Found 23594 mrna														Found 23594 mrna														Found 23594 mrna
Count the transcripts in each method														Count the transcripts in each method														Count the transcripts in each method														Count the transcripts in each method
Program	Transcript with intron	Intronless transcript	All transcript	Exon (multi)	Terminal exon	Intron (multi)	% Terminal exon							Program	Transcript with intron	Intronless transcript	All transcript	Exon (multi)	Terminal exon	Intron (multi)	% Terminal exon							Program	Transcript with intron	Intronless transcript	All transcript	Exon (multi)	Terminal exon	Intron (multi)	% Terminal exon							Program	Transcript with intron	Intronless transcript	All transcript	Exon (multi)	Terminal exon	Intron (multi)	% Terminal exon
Gencode	1691	70	1761	11454	3452	9693	30.14							*AceView	1792	902	2694	12486	4486	9792	35.93							AceView	1630	24	1654	11251	3284	9597	29.19							*ECgene	3851	2569	6420	37080	10271	30660	27.7
*ECgene	3851	2569	6420	37080	10271	30660	27.7							*ECgene	3851	2569	6420	37080	10271	30660	27.7							*ECgene	3851	2569	6420	37080	10271	30660	27.7							*AceView	1792	902	2694	12486	4486	9792	35.93
*AceView	1792	902	2694	12486	4486	9792	35.93							Gencode	1691	70	1761	11454	3452	9693	30.14							*AceView	1792	902	2694	12486	4486	9792	35.93							Gencode	1691	70	1761	11454	3452	9693	30.14
AceView	1630	24	1654	11251	3284	9597	29.19							AceView	1630	24	1654	11251	3284	9597	29.19							Gencode	1691	70	1761	11454	3452	9693	30.14							AceView	1630	24	1654	11251	3284	9597	29.19
*ExonWalk	892	3	895	8952	1787	8057	19.96							*ExonWalk	892	3	895	8952	1787	8057	19.96							*ExonWalk	892	3	895	8952	1787	8057	19.96							*ExonWalk	892	3	895	8952	1787	8057	19.96
UP ExonHunter	807	220	1027	4264	1834	3237	43.01							UP ExonHunter	807	220	1027	4264	1834	3237	43.01							UP ExonHunter	807	220	1027	4264	1834	3237	43.01							UP ExonHunter	807	220	1027	4264	1834	3237	43.01
Exogean	554	2	556	6734	1110	6178	16.48							Exogean	554	2	556	6734	1110	6178	16.48							Exogean	554	2	556	6734	1110	6178	16.48							Exogean	554	2	556	6734	1110	6178	16.48
UP SGP2	552	159	711	3356	1263	2645	37.63							UP SGP2	552	159	711	3356	1263	2645	37.63							UP SGP2	552	159	711	3356	1263	2645	37.63							UP SGP2	552	159	711	3356	1263	2645	37.63
UP GeneMark	551	81	632	2817	1183	2185	42							UP GeneMark	551	81	632	2817	1183	2185	42							UP GeneMark	551	81	632	2817	1183	2185	42							UP GeneMark	551	81	632	2817	1183	2185	42
P Twinscan	547	108	655	5598	1202	4943	21.47							P Twinscan	547	108	655	5598	1202	4943	21.47							P Twinscan	547	108	655	5598	1202	4943	21.47							P Twinscan	547	108	655	5598	1202	4943	21.47
*KnownGene	501	53	554	4981	1055	4427	21.18							*KnownGene	501	53	554	4981	1055	4427	21.18							*KnownGene	501	53	554	4981	1055	4427	21.18							*KnownGene	501	53	554	4981	1055	4427	21.18
UP GeneZilla	477	179	656	3414	1133	2758	33.19							UP GeneZilla	477	179	656	3414	1133	2758	33.19							UP GeneZilla	477	179	656	3414	1133	2758	33.19							UP GeneZilla	477	179	656	3414	1133	2758	33.19
Pairagon	471	38	509	3979	980	3470	24.63							Pairagon	471	38	509	3979	980	3470	24.63							Pairagon	471	38	509	3979	980	3470	24.63							Pairagon	471	38	509	3979	980	3470	24.63
Fgenesh	462	97	559	3800	1021	3241	26.87							Fgenesh	462	97	559	3800	1021	3241	26.87							Fgenesh	462	97	559	3800	1021	3241	26.87							Fgenesh	462	97	559	3800	1021	3241	26.87
*Ensembl	427	58	485	4033	912	3548	22.61							*Ensembl	427	58	485	4033	912	3548	22.61							*Ensembl	427	58	485	4033	912	3548	22.61							*Ensembl	427	58	485	4033	912	3548	22.61
Ensembl	427	56	483	4031	910	3548	22.58							Ensembl	427	56	483	4031	910	3548	22.58							Ensembl	427	56	483	4031	910	3548	22.58							Ensembl	427	56	483	4031	910	3548	22.58
*UP GenScan	395	59	454	3496	849	3042	24.28							*UP GenScan	395	59	454	3496	849	3042	24.28							*UP GenScan	395	59	454	3496	849	3042	24.28							*UP GenScan	395	59	454	3496	849	3042	24.28
*RefSeq	342	41	383	3305	725	2922	21.94							*RefSeq	342	41	383	3305	725	2922	21.94							*RefSeq	342	41	383	3305	725	2922	21.94							*RefSeq	342	41	383	3305	725	2922	21.94
UP Saga	331	47	378	2115	709	1737	33.52							UP Saga	331	47	378	2115	709	1737	33.52							UP Saga	331	47	378	2115	709	1737	33.52							UP Saga	331	47	378	2115	709	1737	33.52
*MGC	323	19	342	2443	665	2101	27.22							*MGC	323	19	342	2443	665	2101	27.22							*MGC	323	19	342	2443	665	2101	27.22							*MGC	323	19	342	2443	665	2101	27.22
UP Augustus	312	87	399	2690	711	2291	26.43							UP Augustus	312	87	399	2690	711	2291	26.43							UP Augustus	312	87	399	2690	711	2291	26.43							UP Augustus	312	87	399	2690	711	2291	26.43
*U NscanEst	282	27	309	2601	591	2292	22.72							*U NscanEst	282	27	309	2601	591	2292	22.72							*U NscanEst	282	27	309	2601	591	2292	22.72							*U NscanEst	282	27	309	2601	591	2292	22.72
UP GeneID	267	51	318	2223	585	1905	26.32							UP GeneID	267	51	318	2223	585	1905	26.32							UP GeneID	267	51	318	2223	585	1905	26.32							UP GeneID	267	51	318	2223	585	1905	26.32
UP Jigsaw	259	67	326	2494	585	2168	23.46							UP Jigsaw	259	67	326	2494	585	2168	23.46							UP Jigsaw	259	67	326	2494	585	2168	23.46							UP Jigsaw	259	67	326	2494	585	2168	23.46
UP Dogfish	204	15	219	1898	423	1679	22.29							UP Dogfish	204	15	219	1898	423	1679	22.29							UP Dogfish	204	15	219	1898	423	1679	22.29							UP Dogfish	204	15	219	1898	423	1679	22.29
*P CCDS	201	14	215	1723	416	1508	24.14							*P CCDS	201	14	215	1723	416	1508	24.14							*P CCDS	201	14	215	1723	416	1508	24.14							*P CCDS	201	14	215	1723	416	1508	24.14
Analyse the transcript with introns														Analyse the transcript with introns														Analyse the transcript with introns														Analyse the transcript with introns
Program	Transcript identical to Gencode	Transcript best matching Gencode	New transcript in Gencode gene	New transcript in new gene	Program	Missed Gencode transcript in touched gene	Missed Gencode transcript in missed gene	Sensitivity	Specificity	Verif				Program	Transcript identical to *AceView	Transcript best matching *AceView	New transcript in *AceView gene	New transcript in new gene	Program	Missed *AceView transcript in touched gene	Missed *AceView transcript in missed gene	Sensitivity	Specificity	Verif				Program	Transcript identical to AceView	Transcript best matching AceView	New transcript in AceView gene	New transcript in new gene	Program	Missed AceView transcript in touched gene	Missed AceView transcript in missed gene	Sensitivity	Specificity	Verif				Program	Transcript identical to *ECgene	Transcript best matching *ECgene	New transcript in *ECgene gene	New transcript in new gene	Program	Missed *ECgene transcript in touched gene	Missed *ECgene transcript in missed gene
Gencode	1691	0	0	0	Gencode	0	0	100	100	0				*AceView	1792	0	0	0	*AceView	0	0	100	100	0				AceView	1630	0	0	0	AceView	0	0	100	100	0				*ECgene	3851	0	0	0	*ECgene	0	0
*AceView	1191	206	225	170	*AceView	210	84	70.43	66.46	0				AceView	1338	146	94	52	AceView	175	133	74.67	82.09	0				*AceView	1338	146	173	135	*AceView	108	38	82.09	74.67	0				*AceView	1068	461	89	174	*AceView	2055	267
AceView	1139	181	175	135	AceView	228	143	67.36	69.88	0				Gencode	1191	206	173	121	Gencode	227	168	66.46	70.43	0				Gencode	1139	181	226	145	Gencode	176	134	69.88	67.36	0				Gencode	1017	422	102	150	Gencode	1922	490
*ECgene	1017	422	1912	500	*ECgene	181	71	60.14	26.41	0				*ECgene	1068	461	1880	442	*ECgene	174	89	59.6	27.73	0				*ECgene	999	407	1920	525	*ECgene	162	62	61.29	25.94	0				AceView	999	407	82	142	AceView	1948	497
*ExonWalk	391	263	188	50	*ExonWalk	482	555	23.12	43.83	0				*ExonWalk	396	274	170	52	*ExonWalk	490	632	22.1	44.39	0				Exogean	390	126	16	22	Exogean	602	512	23.93	70.4	0				*ExonWalk	492	324	25	51	*ExonWalk	1857	1178
*KnownGene	385	79	19	18	*KnownGene	684	543	22.77	76.85	0				*KnownGene	385	86	17	13	*KnownGene	729	592	21.48	76.85	0				*ExonWalk	389	258	189	56	*ExonWalk	431	552	23.87	43.61	0				*KnownGene	356	114	10	21	*KnownGene	2105	1276
Exogean	377	144	10	23	Exogean	657	513	22.29	68.05	0				Exogean	383	138	12	21	Exogean	702	569	21.37	69.13	0				*KnownGene	378	83	25	15	*KnownGene	629	540	23.19	75.45	0				Exogean	325	189	12	28	Exogean	2207	1130
Pairagon	286	112	21	52	Pairagon	712	581	16.91	60.72	0				*RefSeq	304	29	1	8	*RefSeq	823	636	16.96	88.89	0				*RefSeq	279	45	8	10	*RefSeq	726	580	17.12	81.58	0				Pairagon	315	88	11	57	Pairagon	2131	1317
*RefSeq	284	45	5	8	*RefSeq	780	582	16.79	83.04	0				Pairagon	296	103	17	55	Pairagon	754	639	16.52	62.85	0				Pairagon	273	114	28	56	Pairagon	664	579	16.75	57.96	0				*RefSeq	285	47	2	8	*RefSeq	2173	1346
Ensembl	269	91	10	57	Ensembl	777	554	15.91	63	0				Ensembl	270	90	7	60	Ensembl	818	614	15.07	63.23	0				Ensembl	259	93	12	63	Ensembl	716	562	15.89	60.66	0				Ensembl	256	112	7	52	Ensembl	2202	1281
*Ensembl	269	91	10	57	*Ensembl	777	554	15.91	63	0				*Ensembl	270	90	7	60	*Ensembl	818	614	15.07	63.23	0				*Ensembl	259	93	12	63	*Ensembl	716	562	15.89	60.66	0				*Ensembl	256	112	7	52	*Ensembl	2208	1275
*MGC	216	74	24	9	*MGC	638	763	12.77	66.87	0				Fgenesh	209	106	1	146	Fgenesh	800	677	11.66	45.24	0				*MGC	208	67	30	18	*MGC	621	734	12.76	64.4	0				*MGC	223	68	18	14	*MGC	1950	1610
Fgenesh	205	107	3	147	Fgenesh	737	642	12.12	44.37	0				*MGC	209	77	24	13	*MGC	691	815	11.66	64.71	0				Fgenesh	193	112	7	150	Fgenesh	715	610	11.84	41.77	0				Fgenesh	210	104	1	147	Fgenesh	2091	1446
*P CCDS	149	34	2	16	*P CCDS	511	997	8.81	74.13	0				*P CCDS	143	37	0	21	*P CCDS	554	1058	7.98	71.14	0				*P CCDS	140	40	2	19	*P CCDS	489	961	8.59	69.65	0				UP Jigsaw	144	82	1	32	UP Jigsaw	1983	1642
UP Jigsaw	147	79	1	32	UP Jigsaw	793	672	8.69	56.76	0				UP Jigsaw	135	89	0	35	UP Jigsaw	839	729	7.53	52.12	0				UP Jigsaw	133	92	0	34	UP Jigsaw	764	641	8.16	51.35	0				*P CCDS	143	36	1	21	*P CCDS	1391	2281
*U NscanEst	105	108	1	68	*U NscanEst	823	655	6.21	37.23	0				*U NscanEst	97	115	0	70	*U NscanEst	891	689	5.41	34.4	0				UP Augustus	95	134	4	79	UP Augustus	735	666	5.83	30.45	0				*U NscanEst	98	113	0	71	*U NscanEst	2108	1532
UP Augustus	99	134	1	78	UP Augustus	778	680	5.85	31.73	0				UP Augustus	94	141	1	76	UP Augustus	823	734	5.25	30.13	0				*U NscanEst	92	115	0	75	*U NscanEst	793	630	5.64	32.62	0				UP Augustus	96	142	1	73	UP Augustus	1962	1651
P Twinscan	76	242	48	181	P Twinscan	581	792	4.49	13.89	0				P Twinscan	74	255	34	184	P Twinscan	612	851	4.13	13.53	0				P Twinscan	74	241	53	179	P Twinscan	536	779	4.54	13.53	0				P Twinscan	73	264	33	177	P Twinscan	1514	2000
UP SGP2	51	145	1	355	UP SGP2	692	803	3.02	9.24	0				UP GeneMark	50	168	1	332	UP GeneMark	713	861	2.79	9.07	0				UP GeneMark	45	171	0	335	UP GeneMark	646	768	2.76	8.17	0				UP GeneMark	50	168	4	329	UP GeneMark	1606	2027
UP GeneMark	50	167	1	333	UP GeneMark	667	807	2.96	9.07	0				UP SGP2	40	156	1	355	UP SGP2	742	854	2.23	7.25	0				UP SGP2	40	150	3	359	UP SGP2	662	778	2.45	7.25	0				UP ExonHunter	46	132	0	629	UP ExonHunter	1902	1771
UP ExonHunter	45	130	2	630	UP ExonHunter	765	751	2.66	5.58	0				UP ExonHunter	39	138	2	628	UP ExonHunter	828	787	2.18	4.83	0				UP GeneZilla	39	175	4	259	UP GeneZilla	676	740	2.39	8.18	0				UP SGP2	45	152	2	353	UP SGP2	1822	1832
UP GeneZilla	41	171	4	261	UP GeneZilla	707	772	2.42	8.6	0				UP GeneZilla	37	174	4	262	UP GeneZilla	749	832	2.06	7.76	0				UP ExonHunter	38	138	1	630	UP ExonHunter	746	708	2.33	4.71	0				UP GeneZilla	42	168	2	265	UP GeneZilla	1812	1829
UP GeneID	39	121	0	107	UP GeneID	739	792	2.31	14.61	0				*UP GenScan	35	138	1	221	*UP GenScan	788	831	1.95	8.86	0				UP GeneID	34	131	0	102	UP GeneID	699	766	2.09	12.73	0				*UP GenScan	39	144	1	211	*UP GenScan	1811	1857
*UP GenScan	34	137	1	223	*UP GenScan	738	782	2.01	8.61	0				UP GeneID	34	131	0	102	UP GeneID	787	840	1.9	12.73	0				*UP GenScan	33	136	1	225	*UP GenScan	703	758	2.02	8.35	0				UP GeneID	38	127	0	102	UP GeneID	1832	1854
UP Dogfish	30	102	0	72	UP Dogfish	594	965	1.77	14.71	0				UP Dogfish	29	98	1	76	UP Dogfish	645	1020	1.62	14.22	0				UP Dogfish	28	100	1	75	UP Dogfish	563	939	1.72	13.73	0				UP Dogfish	34	95	1	74	UP Dogfish	1358	2364
UP Saga	18	118	2	193	UP Saga	542	1013	1.06	5.44	0				UP Saga	17	120	1	193	UP Saga	560	1095	0.95	5.14	0				UP Saga	17	114	3	197	UP Saga	514	985	1.04	5.14	0				UP Saga	16	119	0	196	UP Saga	1443	2273
There are 7881 unique introns among the 15437 introns in new gene														There are 7761 unique introns among the 14572 introns in new gene														There are 8104 unique introns among the 15021 introns in new gene														There are 7622 unique introns among the 13824 introns in new gene
Analysis of the Start and Stop among CDS with the same intron structure as the reference
Program	Same Start and End	Different start	Different end	Different start and end	Elsewhere	Reference CDS model with same intron structure	Rate
Gencode	640	0	0	0	0	640	0
AceView	333	144	9	7	1	494	3.44
*AceView	296	180	8	10	0	494	3.64
*ECgene	406	25	8	6	1	446	3.36
*KnownGene	290	22	1	0	0	313	0.32
*ExonWalk	225	52	18	7	1	303	8.58
Exogean	258	8	18	6	5	295	9.83
*RefSeq	239	12	7	1	0	259	3.09
Pairagon	232	12	4	3	0	251	2.79
*Ensembl	214	12	7	2	0	235	3.83
Ensembl	214	10	8	3	0	235	4.68
*MGC	167	8	6	0	0	181	3.31
Fgenesh	161	10	9	2	1	183	6.56
*P CCDS	138	3	0	0	0	141	0
UP Jigsaw	127	4	2	1	0	134	2.24
*U NscanEst	83	12	6	1	0	102	6.86
UP Augustus	84	5	2	0	0	91	2.2
P Twinscan	55	7	6	0	0	68	8.82
UP GeneMark	32	3	3	4	0	42	16.67
UP ExonHunter	32	2	5	1	0	40	15
UP SGP2	33	0	6	0	0	39	15.38
UP GeneZilla	22	6	6	1	0	35	20
UP Dogfish	26	1	1	1	0	29	6.9
UP GeneID	22	4	5	0	0	31	16.13
*UP GenScan	24	1	4	0	0	29	13.79
UP Saga	10	2	3	1	0	16	25
Analysis of the transcripts without intron														Analysis of the transcripts without intron														Analysis of the transcripts without intron														Analysis of the transcripts without intron
Program	Intronless transcript also found in Gencode	New intronless transcript in Gencode gene	New intronless transcript in new gene											Program	Intronless transcript also found in *AceView	New intronless transcript in *AceView gene	New intronless transcript in new gene											Program	Intronless transcript also found in AceView	New intronless transcript in AceView gene	New intronless transcript in new gene											Program	Intronless transcript also found in *ECgene	New intronless transcript in *ECgene gene	New intronless transcript in new gene
Gencode	70	0	0											*AceView	902	0	0											AceView	24	0	0											*ECgene	2569	0	0
*ECgene	59	546	1964											*ECgene	609	305	1655											*ECgene	24	468	2077											*AceView	614	130	158
*AceView	56	337	509											Gencode	56	7	7											*AceView	22	326	554											Gencode	58	6	6
UP Jigsaw	41	12	14											*KnownGene	45	7	1											P Twinscan	10	25	73											Fgenesh	52	11	34
*KnownGene	40	9	4											Fgenesh	42	12	43											*KnownGene	9	12	32											P Twinscan	48	26	34
UP Augustus	38	16	33											P Twinscan	41	25	42											UP Jigsaw	8	14	45											UP Jigsaw	48	14	5
Fgenesh	37	15	45											UP Augustus	40	16	31											Fgenesh	8	12	77											UP ExonHunter	47	26	147
*RefSeq	37	2	2											UP Jigsaw	40	13	14											Gencode	8	11	51											UP Augustus	47	18	22
P Twinscan	35	31	42											*RefSeq	40	1	0											*RefSeq	8	3	30											UP SGP2	45	19	95
*Ensembl	35	7	16											UP GeneZilla	35	12	132											*Ensembl	7	10	41											*KnownGene	44	5	4
Ensembl	33	7	16											UP ExonHunter	34	18	168											*MGC	7	9	3											UP GeneZilla	42	14	123
UP ExonHunter	30	27	163											*Ensembl	32	11	15											UP GeneMark	7	8	66											*Ensembl	40	5	13
UP GeneZilla	30	12	137											Ensembl	30	11	15											UP Augustus	6	17	64											Ensembl	37	6	13
UP SGP2	26	18	115											UP SGP2	28	12	119											UP GeneZilla	6	14	159											*RefSeq	36	2	3
*UP GenScan	26	3	30											Pairagon	25	4	9											Ensembl	6	10	40											*UP GenScan	30	3	26
Pairagon	25	3	10											UP GeneMark	24	5	52											*P CCDS	5	7	2											UP GeneMark	29	5	47
UP GeneMark	23	5	53											*UP GenScan	24	5	30											UP SGP2	4	11	144											Pairagon	25	5	8
*MGC	10	6	3											AceView	22	1	1											*UP GenScan	4	6	49											AceView	23	1	0
*U NscanEst	10	6	11											*MGC	12	7	0											Pairagon	4	4	30											UP GeneID	17	8	26
AceView	8	12	4											*U NscanEst	11	6	10											UP ExonHunter	3	18	199											*MGC	16	3	0
UP GeneID	8	6	37											UP GeneID	8	7	36											*U NscanEst	3	7	17											*U NscanEst	14	7	6
*P CCDS	7	7	0											*P CCDS	8	5	1											UP GeneID	2	7	42											*P CCDS	10	4	0
UP Saga	6	4	37											UP Saga	6	3	38											Exogean	1	0	1											UP Saga	9	4	34
UP Dogfish	3	2	10											UP Dogfish	4	2	9											UP Saga	0	5	42											UP Dogfish	4	2	9
*ExonWalk	2	1	0											*ExonWalk	3	0	0											UP Dogfish	0	2	13											*ExonWalk	3	0	0
Exogean	1	0	1											Exogean	1	0	1											*ExonWalk	0	1	2											Exogean	2	0	0
Analysis of the introns														Analysis of the introns														Analysis of the introns														Analysis of the introns
Program	Correct intron in transcript exact or similar to Gencode	Different intron in transcript exact or similar to Gencode	Intron in additional variant	Intron in new gene	Missed intron in touched Gencode gene	Missed intron in missed Gencode gene								Program	Correct intron in transcript exact or similar to *AceView	Different intron in transcript exact or similar to *AceView	Intron in additional variant	Intron in new gene	Missed intron in touched *AceView gene	Missed intron in missed *AceView gene								Program	Correct intron in transcript exact or similar to AceView	Different intron in transcript exact or similar to AceView	Intron in additional variant	Intron in new gene	Missed intron in touched AceView gene	Missed intron in missed AceView gene								Program	Correct intron in transcript exact or similar to *ECgene	Different intron in transcript exact or similar to *ECgene	Intron in additional variant	Intron in new gene	Missed intron in touched *ECgene gene	Missed intron in missed *ECgene gene
Gencode	9693	0	0	0	0	0								*AceView	9792	0	0	0	0	0								AceView	9597	0	0	0	0	0								*ECgene	30660	0	0	0	0	0
*AceView	7470	766	946	610	1920	303								AceView	8145	556	588	308	1231	416								*AceView	8145	466	753	428	1261	191								*AceView	7553	1165	460	614	22477	630
AceView	7401	763	856	577	1780	512								*ECgene	7553	2319	19277	1511	1989	250								Gencode	7401	498	1274	520	1620	576								Gencode	7368	1088	636	601	21146	2146
*ECgene	7368	2294	18841	2157	2074	251								Gencode	7470	631	1075	517	1716	606								*ECgene	7367	2115	19167	2011	2033	197								AceView	7367	1115	482	633	21324	1969
Exogean	4539	1356	75	208	3475	1679								Exogean	4490	1387	121	180	3459	1843								Exogean	4485	1361	146	186	3234	1878								*ExonWalk	6079	1273	237	468	18497	6084
*ExonWalk	4064	1341	2127	525	3381	2248								*ExonWalk	4009	1459	2067	522	3422	2361								*ExonWalk	4049	1330	2145	533	3223	2325								Exogean	4355	1437	143	243	20871	5434
*KnownGene	3725	425	157	120	3849	2119								*KnownGene	3793	373	196	65	3841	2158								*KnownGene	3710	399	233	85	3566	2321								*KnownGene	3732	467	98	130	18951	7977
Pairagon	2713	461	99	197	4465	2515								Pairagon	2787	387	62	234	4396	2609								Pairagon	2653	463	128	226	4233	2711								Pairagon	2860	326	47	237	19744	8056
*RefSeq	2643	190	34	55	4531	2519								*RefSeq	2776	108	17	21	4494	2522								*RefSeq	2620	196	70	36	4364	2613								*RefSeq	2655	199	16	52	19577	8428
Ensembl	2642	413	56	437	4771	2280								Ensembl	2641	431	73	403	4762	2389								Ensembl	2601	479	88	380	4425	2571								Ensembl	2596	531	89	332	19317	8747
*Ensembl	2642	413	56	437	4771	2280								*Ensembl	2641	431	73	403	4762	2389								*Ensembl	2601	479	88	380	4425	2571								*Ensembl	2596	531	89	332	19323	8741
Fgenesh	1988	518	14	721	4511	3194								Fgenesh	1991	479	17	754	4719	3082								Fgenesh	1927	507	40	767	4513	3157								Fgenesh	1989	460	3	789	18906	9765
*MGC	1688	228	126	59	4172	3833								*MGC	1669	241	122	69	4384	3739								*MGC	1654	210	141	96	4145	3798								*MGC	1793	165	75	68	17401	11466
P Twinscan	1565	1624	479	1275	4525	3603								P Twinscan	1581	1672	462	1228	4408	3803								P Twinscan	1522	1631	644	1146	4209	3866								P Twinscan	1726	1682	393	1142	14798	14136
UP Jigsaw	1540	308	1	319	4936	3217								UP Jigsaw	1471	352	0	345	4979	3342								UP Jigsaw	1493	368	0	307	4881	3223								UP Jigsaw	1553	299	2	314	17269	11838
*P CCDS	1319	64	10	115	2974	5400								*P CCDS	1262	77	0	169	3116	5414								*P CCDS	1272	86	7	143	2918	5407								*U NscanEst	1283	633	0	376	19578	9799
*U NscanEst	1288	642	1	361	5546	2859								*U NscanEst	1256	652	0	384	5667	2869								*U NscanEst	1240	641	0	411	5373	2984								*P CCDS	1251	80	3	174	11439	17970
UP Augustus	1190	625	5	471	5337	3166								UP Augustus	1132	621	5	533	5335	3325								UP Augustus	1134	630	12	515	5089	3374								UP Augustus	1171	595	2	523	17538	11951
UP ExonHunter	950	875	5	1407	5055	3688								UP ExonHunter	940	869	5	1423	5190	3662								UP ExonHunter	926	886	3	1422	5049	3622								UP ExonHunter	925	835	0	1477	17123	12612
UP GeneZilla	799	974	4	981	5235	3659								UP GeneZilla	802	983	7	966	5242	3748								UP GeneZilla	787	1044	12	915	5128	3682								UP GeneZilla	822	986	5	945	16997	12841
UP SGP2	791	908	2	944	5284	3618								UP SGP2	774	867	2	1002	5249	3769								UP SGP2	769	854	9	1013	5052	3776								UP SGP2	804	849	5	987	17371	12485
*UP GenScan	695	1173	3	1171	4967	4031								*UP GenScan	695	1181	3	1163	4976	4121								*UP GenScan	701	1186	3	1152	4788	4108								*UP GenScan	725	1233	3	1081	16473	13462
UP Dogfish	667	589	0	423	4402	4624								UP GeneID	661	823	0	421	5285	3846								UP Dogfish	659	589	2	429	4119	4819								UP Dogfish	686	552	2	439	13069	16905
UP GeneID	661	787	0	457	5284	3748								UP Dogfish	649	550	2	478	4389	4754								UP GeneID	644	849	0	412	5081	3872								UP GeneID	669	812	0	424	17200	12791
UP GeneMark	605	736	1	843	5138	3950								UP GeneMark	600	707	4	874	5122	4070								UP GeneMark	580	724	0	881	5019	3998								UP GeneMark	591	737	16	841	15197	14872
UP Saga	478	660	32	567	4269	4946								UP Saga	463	673	2	599	4111	5218								UP Saga	476	629	5	627	4021	5100								UP Saga	488	647	0	602	14452	15720
// done: 2006-03-03_21:46:49														// done: 2006-03-03_21:56:26														// done: 2006-03-03_21:56:46														// done: 2006-03-03_17:29:35
######################################################														######################################################														######################################################														######################################################
// start: 2006-03-03_21:46:49														// start: 2006-03-03_21:56:26														// start: 2006-03-03_21:56:46														// start: 2006-03-03_17:29:48
// data parsed, start statistics: 2006-03-03_21:46:57														// data parsed, start statistics: 2006-03-03_21:56:35														// data parsed, start statistics: 2006-03-03_21:56:54														// data parsed, start statistics: 2006-03-03_17:29:59
######################################################														######################################################														######################################################														######################################################
## Intron chaining (all introns and exons count multiply)multi, 31 regions, restricted to coding part														## Intron chaining (all introns and exons count multiply)multi, 31 regions, restricted to coding part														## Intron chaining (all introns and exons count multiply)multi, 31 regions, restricted to coding part														## Intron chaining (all introns and exons count multiply)multi, 31 regions, restricted to coding part
Found 23557 mrna														Found 22522 mrna														Found 22522 mrna														Found 22522 mrna
Count the transcripts in each method														Count the transcripts in each method														Count the transcripts in each method														Count the transcripts in each method
Program	Transcript with intron	Intronless transcript	All transcript	Exon (multi)	Terminal exon	Intron (multi)	% Terminal exon							Program	Transcript with intron	Intronless transcript	All transcript	Exon (multi)	Terminal exon	Intron (multi)	% Terminal exon							Program	Transcript with intron	Intronless transcript	All transcript	Exon (multi)	Terminal exon	Intron (multi)	% Terminal exon							Program	Transcript with intron	Intronless transcript	All transcript	Exon (multi)	Terminal exon	Intron (multi)	% Terminal exon
Gencode	649	74	723	5891	1372	5168	23.29							*AceView	1627	1058	2685	10810	4312	8125	39.89							AceView	1460	194	1654	9332	3114	7678	33.37							*ECgene	3551	2854	6405	30938	9956	24533	32.18
*ECgene	3551	2854	6405	30938	9956	24533	32.18							*ECgene	3551	2854	6405	30938	9956	24533	32.18							*ECgene	3551	2854	6405	30938	9956	24533	32.18							*AceView	1627	1058	2685	10810	4312	8125	39.89
*AceView	1627	1058	2685	10810	4312	8125	39.89							AceView	1460	194	1654	9332	3114	7678	33.37							*AceView	1627	1058	2685	10810	4312	8125	39.89							AceView	1460	194	1654	9332	3114	7678	33.37
AceView	1460	194	1654	9332	3114	7678	33.37							*ExonWalk	873	22	895	8100	1768	7205	21.83							*ExonWalk	873	22	895	8100	1768	7205	21.83							*ExonWalk	873	22	895	8100	1768	7205	21.83
*ExonWalk	873	22	895	8100	1768	7205	21.83							UP ExonHunter	807	220	1027	4264	1834	3237	43.01							UP ExonHunter	807	220	1027	4264	1834	3237	43.01							UP ExonHunter	807	220	1027	4264	1834	3237	43.01
UP ExonHunter	807	220	1027	4264	1834	3237	43.01							Gencode	649	74	723	5891	1372	5168	23.29							Gencode	649	74	723	5891	1372	5168	23.29							Gencode	649	74	723	5891	1372	5168	23.29
UP SGP2	552	159	711	3356	1263	2645	37.63							UP SGP2	552	159	711	3356	1263	2645	37.63							UP SGP2	552	159	711	3356	1263	2645	37.63							UP SGP2	552	159	711	3356	1263	2645	37.63
UP GeneMark	551	81	632	2817	1183	2185	42							UP GeneMark	551	81	632	2817	1183	2185	42							UP GeneMark	551	81	632	2817	1183	2185	42							UP GeneMark	551	81	632	2817	1183	2185	42
P Twinscan	547	108	655	5598	1202	4943	21.47							P Twinscan	547	108	655	5598	1202	4943	21.47							P Twinscan	547	108	655	5598	1202	4943	21.47							P Twinscan	547	108	655	5598	1202	4943	21.47
Exogean	538	18	556	5383	1094	4827	20.32							Exogean	538	18	556	5383	1094	4827	20.32							Exogean	538	18	556	5383	1094	4827	20.32							Exogean	538	18	556	5383	1094	4827	20.32
UP GeneZilla	477	179	656	3414	1133	2758	33.19							UP GeneZilla	477	179	656	3414	1133	2758	33.19							UP GeneZilla	477	179	656	3414	1133	2758	33.19							UP GeneZilla	477	179	656	3414	1133	2758	33.19
*KnownGene	477	77	554	4483	1031	3929	23							*KnownGene	477	77	554	4483	1031	3929	23							*KnownGene	477	77	554	4483	1031	3929	23							*KnownGene	477	77	554	4483	1031	3929	23
Fgenesh	458	101	559	3622	1017	3063	28.08							Fgenesh	458	101	559	3622	1017	3063	28.08							Fgenesh	458	101	559	3622	1017	3063	28.08							Fgenesh	458	101	559	3622	1017	3063	28.08
Pairagon	437	71	508	3653	945	3145	25.87							Pairagon	437	71	508	3653	945	3145	25.87							Pairagon	437	71	508	3653	945	3145	25.87							Pairagon	437	71	508	3653	945	3145	25.87
*Ensembl	418	67	485	3746	903	3261	24.11							*Ensembl	418	67	485	3746	903	3261	24.11							*Ensembl	418	67	485	3746	903	3261	24.11							*Ensembl	418	67	485	3746	903	3261	24.11
Ensembl	418	65	483	3743	901	3260	24.07							Ensembl	418	65	483	3743	901	3260	24.07							Ensembl	418	65	483	3743	901	3260	24.07							Ensembl	418	65	483	3743	901	3260	24.07
*UP GenScan	395	59	454	3496	849	3042	24.28							*UP GenScan	395	59	454	3496	849	3042	24.28							*UP GenScan	395	59	454	3496	849	3042	24.28							*UP GenScan	395	59	454	3496	849	3042	24.28
UP Saga	331	47	378	2115	709	1737	33.52							UP Saga	331	47	378	2115	709	1737	33.52							UP Saga	331	47	378	2115	709	1737	33.52							UP Saga	331	47	378	2115	709	1737	33.52
*RefSeq	325	57	382	3040	707	2658	23.26							*RefSeq	325	57	382	3040	707	2658	23.26							*RefSeq	325	57	382	3040	707	2658	23.26							*RefSeq	325	57	382	3040	707	2658	23.26
UP Augustus	312	87	399	2690	711	2291	26.43							UP Augustus	312	87	399	2690	711	2291	26.43							UP Augustus	312	87	399	2690	711	2291	26.43							UP Augustus	312	87	399	2690	711	2291	26.43
*MGC	310	32	342	2251	652	1909	28.96							*MGC	310	32	342	2251	652	1909	28.96							*MGC	310	32	342	2251	652	1909	28.96							*MGC	310	32	342	2251	652	1909	28.96
UP GeneID	267	51	318	2223	585	1905	26.32							UP GeneID	267	51	318	2223	585	1905	26.32							UP GeneID	267	51	318	2223	585	1905	26.32							UP GeneID	267	51	318	2223	585	1905	26.32
UP Jigsaw	259	67	326	2494	585	2168	23.46							UP Jigsaw	259	67	326	2494	585	2168	23.46							UP Jigsaw	259	67	326	2494	585	2168	23.46							UP Jigsaw	259	67	326	2494	585	2168	23.46
*U NscanEst	252	49	301	2366	553	2065	23.37							*U NscanEst	252	49	301	2366	553	2065	23.37							*U NscanEst	252	49	301	2366	553	2065	23.37							*U NscanEst	252	49	301	2366	553	2065	23.37
UP Dogfish	204	15	219	1898	423	1679	22.29							UP Dogfish	204	15	219	1898	423	1679	22.29							UP Dogfish	204	15	219	1898	423	1679	22.29							UP Dogfish	204	15	219	1898	423	1679	22.29
*P CCDS	201	14	215	1723	416	1508	24.14							*P CCDS	201	14	215	1723	416	1508	24.14							*P CCDS	201	14	215	1723	416	1508	24.14							*P CCDS	201	14	215	1723	416	1508	24.14
Analyse the transcript with introns														Analyse the transcript with introns														Analyse the transcript with introns														Analyse the transcript with introns
Program	Transcript identical to Gencode	Transcript best matching Gencode	New transcript in Gencode gene	New transcript in new gene	Program	Missed Gencode transcript in touched gene	Missed Gencode transcript in missed gene	Sensitivity	Sensitivity eval	Specificity	Specificity eval	Verif		Program	Transcript identical to *AceView	Transcript best matching *AceView	New transcript in *AceView gene	New transcript in new gene	Program	Missed *AceView transcript in touched gene	Missed *AceView transcript in missed gene	Sensitivity	Sensitivity eval	Specificity	Specificity eval	Verif		Program	Transcript identical to AceView	Transcript best matching AceView	New transcript in AceView gene	New transcript in new gene	Program	Missed AceView transcript in touched gene	Missed AceView transcript in missed gene	Sensitivity	Sensitivity eval	Specificity	Specificity eval	Verif		Program	Transcript identical to *ECgene	Transcript best matching *ECgene	New transcript in *ECgene gene	New transcript in new gene	Program	Missed *ECgene transcript in touched gene	Missed *ECgene transcript in missed gene
Gencode	649	0	0	0	Gencode	0	0	100	0	100	0	0		*AceView	1627	0	0	0	*AceView	0	0	100	0	100	0	0		AceView	1460	0	0	0	AceView	0	0	100	44.68	100	19.31	0		*ECgene	3551	0	0	0	*ECgene	0	0
*ECgene	476	131	1774	1170	*ECgene	31	11	73.34	56.86	13.4	8.84	0		AceView	1092	136	133	99	AceView	255	144	67.12	44.68	74.79	19.31	0		*AceView	1092	136	233	166	*AceView	159	73	74.79	0	67.12	0	0		AceView	849	338	97	176	AceView	1870	494
AceView	468	99	451	442	AceView	64	18	72.11	44.68	32.05	19.31	0		*ECgene	824	448	1748	531	*ECgene	221	134	50.65	56.86	23.2	8.84	0		*ECgene	849	338	1818	546	*ECgene	177	96	58.15	56.86	23.91	8.84	0		*AceView	824	448	110	245	*AceView	2013	266
*AceView	459	112	558	498	*AceView	67	11	70.72	0	28.21	0	0		Gencode	459	112	62	16	Gencode	569	487	28.21	0	70.72	0	0		Gencode	468	99	64	18	Gencode	458	435	32.05	0	72.11	0	0		*ExonWalk	534	256	21	62	*ExonWalk	1723	1038
*KnownGene	328	56	60	33	*KnownGene	187	78	50.54	0	68.76	0	0		*ExonWalk	376	231	214	52	*ExonWalk	450	570	23.11	0	43.07	0	0		*ExonWalk	403	193	224	53	*ExonWalk	381	483	27.6	0	46.16	0	0		Gencode	476	131	19	23	Gencode	1789	1155
*ExonWalk	323	97	303	150	*ExonWalk	134	95	49.77	0	37	0	0		*KnownGene	359	83	17	18	*KnownGene	623	562	22.07	0	75.26	0	0		Exogean	373	98	22	45	Exogean	502	487	25.55	42.53	69.33	52.44	0		Exogean	357	138	11	32	Exogean	2038	1018
Exogean	308	96	55	79	Exogean	146	99	47.46	42.53	57.25	52.44	0		Exogean	338	125	27	48	Exogean	588	576	20.77	42.53	62.83	52.44	0		*KnownGene	354	79	25	19	*KnownGene	535	492	24.25	0	74.21	0	0		*KnownGene	357	94	8	18	*KnownGene	1837	1263
Pairagon	267	63	65	42	Pairagon	216	103	41.14	39.29	61.1	60.34	0		Pairagon	279	103	22	33	Pairagon	628	617	17.15	39.29	63.84	60.34	0		Pairagon	271	99	31	36	Pairagon	550	540	18.56	39.29	62.01	60.34	0		Pairagon	327	62	12	36	Pairagon	1837	1325
*RefSeq	263	37	16	9	*RefSeq	260	89	40.52	0	80.92	0	0		*RefSeq	270	40	9	6	*RefSeq	710	607	16.59	0	83.08	0	0		*RefSeq	269	43	7	6	*RefSeq	610	538	18.42	0	82.77	0	0		*RefSeq	285	34	2	4	*RefSeq	1925	1307
Ensembl	256	74	16	72	Ensembl	246	73	39.45	39.75	61.24	54.64	0		Ensembl	264	82	10	62	Ensembl	700	581	16.23	39.75	63.16	54.64	0		Ensembl	260	84	13	61	Ensembl	592	524	17.81	39.75	62.2	54.64	0		Ensembl	277	79	3	59	Ensembl	1907	1288
*Ensembl	256	74	16	72	*Ensembl	246	73	39.45	40.52	61.24	54.09	0		*Ensembl	263	83	10	62	*Ensembl	700	581	16.16	40.52	62.92	54.09	0		*Ensembl	260	84	13	61	*Ensembl	592	524	17.81	40.52	62.2	54.09	0		*Ensembl	277	79	3	59	*Ensembl	1909	1286
Fgenesh	214	72	17	155	Fgenesh	270	93	32.97	36.21	46.72	41.61	0		Fgenesh	225	90	7	136	Fgenesh	722	590	13.83	36.21	49.13	41.61	0		Fgenesh	219	93	7	139	Fgenesh	632	516	15	36.21	47.82	41.61	0		Fgenesh	243	80	1	134	Fgenesh	1924	1304
*MGC	193	35	55	27	*MGC	216	205	29.74	0	62.26	0	0		*MGC	198	74	25	13	*MGC	569	786	12.17	0	63.87	0	0		*MGC	195	66	29	20	*MGC	507	692	13.36	0	62.9	0	0		*MGC	229	51	19	11	*MGC	1607	1664
*P CCDS	182	11	2	6	*P CCDS	212	244	28.04	28.97	90.55	85.58	0		*P CCDS	184	12	0	5	*P CCDS	539	892	11.31	28.97	91.54	85.58	0		*P CCDS	180	14	2	5	*P CCDS	478	788	12.33	28.97	89.55	85.58	0		*P CCDS	188	8	1	4	*P CCDS	1474	1881
UP Jigsaw	178	44	2	35	UP Jigsaw	321	106	27.43	34.05	68.73	65.95	0		UP Jigsaw	173	61	0	25	UP Jigsaw	807	586	10.63	34.05	66.8	65.95	0		UP Jigsaw	169	62	0	28	UP Jigsaw	718	511	11.58	34.05	65.25	65.95	0		UP Jigsaw	186	48	0	25	UP Jigsaw	2003	1314
*U NscanEst	116	84	1	51	*U NscanEst	335	114	17.87	0	46.03	0	0		*U NscanEst	116	99	0	37	*U NscanEst	778	634	7.13	0	46.03	0	0		*U NscanEst	112	98	0	42	*U NscanEst	691	559	7.67	0	44.44	0	0		*U NscanEst	120	89	0	43	*U NscanEst	2030	1312
UP Augustus	110	111	4	87	UP Augustus	304	124	16.95	22.65	35.26	35.59	0		UP Augustus	114	127	1	70	UP Augustus	791	595	7.01	22.65	36.54	35.59	0		UP Augustus	111	122	6	73	UP Augustus	690	537	7.6	22.65	35.58	35.59	0		UP Augustus	115	132	1	64	UP Augustus	1877	1427
P Twinscan	88	195	84	180	P Twinscan	225	141	13.56	15.87	16.09	15.11	0		P Twinscan	97	255	36	159	P Twinscan	583	692	5.96	15.87	17.73	15.11	0		P Twinscan	96	237	51	163	P Twinscan	505	622	6.58	15.87	17.55	15.11	0		P Twinscan	103	252	32	160	P Twinscan	1631	1565
UP ExonHunter	53	109	4	641	UP ExonHunter	305	182	8.17	10.48	6.57	6.33	0		UP GeneMark	55	167	1	328	UP GeneMark	677	728	3.38	6.93	9.98	3.24	0		UP GeneZilla	54	167	5	251	UP GeneZilla	645	594	3.7	9.09	11.32	8.84	0		UP ExonHunter	61	112	0	634	UP ExonHunter	1847	1531
UP GeneMark	50	149	6	346	UP GeneMark	265	185	7.7	6.93	9.07	3.24	0		UP ExonHunter	53	125	2	627	UP ExonHunter	772	677	3.26	10.48	6.57	6.33	0		UP ExonHunter	54	122	1	630	UP ExonHunter	682	602	3.7	10.48	6.69	6.33	0		UP GeneMark	60	159	4	328	UP GeneMark	1732	1600
UP SGP2	49	138	6	359	UP SGP2	294	168	7.55	9.71	8.88	8.44	0		UP GeneZilla	51	170	4	252	UP GeneZilla	723	683	3.13	9.09	10.69	8.84	0		UP GeneMark	53	167	0	331	UP GeneMark	615	625	3.63	6.93	9.62	3.24	0		UP GeneZilla	56	160	2	259	UP GeneZilla	1807	1528
UP GeneZilla	45	156	7	269	UP GeneZilla	290	158	6.93	9.09	9.43	8.84	0		UP SGP2	51	151	0	350	UP SGP2	720	705	3.13	9.71	9.24	8.44	0		UP SGP2	49	150	4	349	UP SGP2	629	632	3.36	9.71	8.88	8.44	0		UP SGP2	54	149	1	348	UP SGP2	1822	1526
UP Dogfish	39	85	1	79	UP Dogfish	237	288	6.01	5.08	19.12	14.61	0		UP Dogfish	43	88	1	72	UP Dogfish	626	870	2.64	5.08	21.08	14.61	0		UP GeneID	41	132	0	94	UP GeneID	655	632	2.81	5.39	15.36	10.69	0		UP Dogfish	47	85	1	71	UP Dogfish	1344	2075
UP GeneID	37	119	0	111	UP GeneID	313	180	5.7	5.39	13.86	10.69	0		UP GeneID	40	131	0	96	UP GeneID	756	700	2.46	5.39	14.98	10.69	0		UP Dogfish	41	91	1	71	UP Dogfish	534	794	2.81	5.08	20.1	14.61	0		*UP GenScan	46	134	1	214	*UP GenScan	1733	1638
*UP GenScan	35	121	2	237	*UP GenScan	295	198	5.39	7.4	8.86	10.13	0		*UP GenScan	39	136	1	219	*UP GenScan	760	692	2.4	7.4	9.87	10.13	0		*UP GenScan	37	134	1	223	*UP GenScan	645	644	2.53	7.4	9.37	10.13	0		UP GeneID	43	126	0	98	UP GeneID	1796	1586
UP Saga	21	111	5	194	UP Saga	247	270	3.24	2.16	6.34	3.44	0		UP Saga	21	125	1	184	UP Saga	546	935	1.29	2.16	6.34	3.44	0		UP Saga	22	116	3	190	UP Saga	501	821	1.51	2.16	6.65	3.44	0		UP Saga	24	115	0	192	UP Saga	1506	1906
There are 8363 unique introns among the 22579 introns in new gene														There are 6957 unique introns among the 13850 introns in new gene														There are 7189 unique introns among the 14379 introns in new gene														There are 7130 unique introns among the 12956 introns in new gene
Analysis of the Start and Stop among CDS with the same intron structure as the reference														Analysis of the Start and Stop among CDS with the same intron structure as the reference
Program	Same Start and End	Different start	Different end	Different start and end	Elsewhere	Reference CDS model with same intron structure	Rate							Program	Same Start and End	Different start	Different end	Different start and end	Elsewhere	Reference CDS model with same intron structure	Rate
Gencode	607	0	0	0	0	607	0							*AceView	0	0	0	0	0	0	0
*ECgene	439	14	9	3	0	465	2.58							AceView	0	0	0	0	0	0	0
AceView	328	97	13	6	0	444	4.28							*ECgene	0	0	0	0	0	0	0
*AceView	298	119	12	6	0	435	4.14							Gencode	0	0	0	0	0	0	0
*KnownGene	309	12	6	0	0	327	1.83							*ExonWalk	0	0	0	0	0	0	0
*ExonWalk	243	39	28	9	0	319	11.6							*KnownGene	0	0	0	0	0	0	0
Exogean	276	5	20	2	0	303	7.26							Exogean	0	0	0	0	0	0	0
Pairagon	250	8	8	1	0	267	3.37							Pairagon	0	0	0	0	0	0	0
*RefSeq	248	7	7	1	0	263	3.04							*RefSeq	0	0	0	0	0	0	0
*Ensembl	236	8	10	1	0	255	4.31							Ensembl	0	0	0	0	0	0	0
Ensembl	236	7	10	2	0	255	4.71							*Ensembl	0	0	0	0	0	0	0
Fgenesh	193	9	10	2	0	214	5.61							Fgenesh	0	0	0	0	0	0	0
*MGC	179	3	11	0	0	193	5.7							*MGC	0	0	0	0	0	0	0
*P CCDS	176	5	1	0	0	182	0.55							*P CCDS	0	0	0	0	0	0	0
UP Jigsaw	168	4	5	1	0	178	3.37							UP Jigsaw	0	0	0	0	0	0	0
*U NscanEst	98	12	6	0	0	116	5.17							*U NscanEst	0	0	0	0	0	0	0
UP Augustus	105	4	1	0	0	110	0.91							UP Augustus	0	0	0	0	0	0	0
P Twinscan	69	10	8	1	0	88	10.23							P Twinscan	0	0	0	0	0	0	0
UP ExonHunter	41	2	8	1	0	52	17.31							UP GeneMark	0	0	0	0	0	0	0
UP GeneMark	37	4	5	4	0	50	18							UP ExonHunter	0	0	0	0	0	0	0
UP SGP2	41	0	7	1	0	49	16.33							UP GeneZilla	0	0	0	0	0	0	0
UP GeneZilla	33	6	5	1	0	45	13.33							UP SGP2	0	0	0	0	0	0	0
UP Dogfish	30	5	2	2	0	39	10.26							UP Dogfish	0	0	0	0	0	0	0
UP GeneID	26	4	7	0	0	37	18.92							UP GeneID	0	0	0	0	0	0	0
*UP GenScan	27	1	5	1	0	34	17.65							*UP GenScan	0	0	0	0	0	0	0
UP Saga	11	2	6	2	0	21	38.1							UP Saga	0	0	0	0	0	0	0
Analysis of the transcripts without intron														Analysis of the transcripts without intron														Analysis of the transcripts without intron														Analysis of the transcripts without intron
Program	Intronless transcript also found in Gencode	New intronless transcript in Gencode gene	New intronless transcript in new gene											Program	Intronless transcript also found in *AceView	New intronless transcript in *AceView gene	New intronless transcript in new gene											Program	Intronless transcript also found in AceView	New intronless transcript in AceView gene	New intronless transcript in new gene											Program	Intronless transcript also found in *ECgene	New intronless transcript in *ECgene gene	New intronless transcript in new gene
Gencode	74	0	0											*AceView	1058	0	0											AceView	194	0	0											*ECgene	2854	0	0
*AceView	61	235	762											*ECgene	572	283	1999											*AceView	123	225	710											*AceView	572	141	345
*ECgene	56	352	2446											AceView	123	41	30											*ECgene	98	328	2428											AceView	97	43	54
*RefSeq	49	0	8											Gencode	62	10	2											Gencode	27	14	33											Gencode	55	14	5
*KnownGene	46	11	20											*KnownGene	61	8	8											*KnownGene	26	7	44											*KnownGene	55	9	13
UP Jigsaw	45	1	21											*RefSeq	53	0	4											*RefSeq	23	1	33											Fgenesh	55	6	40
Fgenesh	43	4	54											P Twinscan	48	17	43											*Ensembl	19	3	45											P Twinscan	50	20	38
UP Augustus	42	6	39											Fgenesh	48	5	48											P Twinscan	18	14	76											UP Jigsaw	50	7	10
P Twinscan	41	20	47											UP Jigsaw	48	0	19											Pairagon	18	3	50											UP Augustus	49	10	28
*Ensembl	40	3	24											UP Augustus	46	7	34											Ensembl	18	3	44											*RefSeq	49	2	6
Ensembl	38	3	24											*Ensembl	42	5	20											*MGC	17	6	9											UP GeneZilla	44	10	125
Pairagon	35	2	34											Pairagon	42	1	28											Fgenesh	17	5	79											*Ensembl	44	5	18
UP ExonHunter	33	12	175											Ensembl	40	5	20											UP Jigsaw	16	2	49											Ensembl	42	5	18
UP GeneZilla	33	8	138											UP GeneZilla	39	7	133											UP Augustus	14	7	66											UP ExonHunter	40	16	164
AceView	28	61	105											UP ExonHunter	33	7	180											Exogean	14	2	2											Pairagon	40	3	28
UP SGP2	25	13	121											*UP GenScan	27	2	30											*ExonWalk	13	7	2											UP SGP2	36	18	105
UP GeneMark	25	1	55											UP GeneMark	26	1	54											UP GeneZilla	12	7	160											*UP GenScan	31	0	28
*UP GenScan	25	1	33											UP SGP2	25	9	125											*U NscanEst	11	3	35											UP GeneMark	30	2	49
*U NscanEst	18	2	29											*MGC	22	5	5											*P CCDS	11	1	2											*MGC	24	5	3
*MGC	17	4	11											*U NscanEst	21	3	25											UP ExonHunter	10	6	204											*U NscanEst	22	4	23
*ExonWalk	14	8	0											*ExonWalk	15	7	0											UP GeneMark	10	1	70											*ExonWalk	18	3	1
*P CCDS	13	0	1											Exogean	14	1	3											*UP GenScan	7	2	50											UP GeneID	16	6	29
Exogean	12	1	5											*P CCDS	13	0	1											UP SGP2	5	4	150											Exogean	13	1	4
UP GeneID	10	4	37											UP GeneID	11	4	36											UP GeneID	4	4	43											*P CCDS	13	0	1
UP Saga	6	1	40											UP Saga	8	1	38											UP Saga	2	1	44											UP Saga	11	2	34
UP Dogfish	3	2	10											UP Dogfish	3	2	10											UP Dogfish	0	2	13											UP Dogfish	4	2	9
Analysis of the introns														Analysis of the introns														Analysis of the introns														Analysis of the introns
Program	Correct intron in transcript exact or similar to Gencode	Different intron in transcript exact or similar to Gencode	Intron in additional variant	Intron in new gene	Missed intron in touched Gencode gene	Missed intron in missed Gencode gene								Program	Correct intron in transcript exact or similar to *AceView	Different intron in transcript exact or similar to *AceView	Intron in additional variant	Intron in new gene	Missed intron in touched *AceView gene	Missed intron in missed *AceView gene								Program	Correct intron in transcript exact or similar to AceView	Different intron in transcript exact or similar to AceView	Intron in additional variant	Intron in new gene	Missed intron in touched AceView gene	Missed intron in missed AceView gene								Program	Correct intron in transcript exact or similar to *ECgene	Different intron in transcript exact or similar to *ECgene	Intron in additional variant	Intron in new gene	Missed intron in touched *ECgene gene	Missed intron in missed *ECgene gene
Gencode	5168	0	0	0	0	0								*AceView	8125	0	0	0	0	0								AceView	7678	0	0	0	0	0								*ECgene	24533	0	0	0	0	0
*ECgene	4288	605	13404	6236	760	120								AceView	6331	371	611	365	1409	385								*AceView	6331	420	918	456	1063	284								AceView	5797	851	318	712	16005	2731
AceView	4139	314	1692	1533	873	156								*ECgene	5738	1867	14339	2589	2013	374								*ECgene	5797	1629	14153	2954	1583	298								*AceView	5738	1122	408	857	18095	700
*AceView	4138	299	2026	1662	918	112								Gencode	4138	390	491	149	2399	1588								Gencode	4139	367	506	156	2031	1508								*ExonWalk	5392	932	127	754	13729	5412
Exogean	3463	438	420	506	1132	573								Exogean	3572	689	242	324	2585	1968								Exogean	3686	586	250	305	2347	1645								Gencode	4288	540	137	203	14025	6220
*KnownGene	3187	190	355	197	1470	511								*ExonWalk	3525	993	2158	529	2619	1981								*ExonWalk	3643	863	2146	553	2353	1682								Exogean	3779	730	111	207	15696	5058
*ExonWalk	3005	437	2354	1409	1465	698								*KnownGene	3338	315	140	136	2847	1940								*KnownGene	3326	317	167	119	2546	1806								*KnownGene	3408	334	67	120	13786	7339
*Ensembl	2447	280	70	464	2131	590								Pairagon	2491	409	112	133	3184	2450								Pairagon	2452	434	119	140	2878	2348								Pairagon	2684	267	48	146	13906	7943
Ensembl	2446	280	70	464	2132	590								*RefSeq	2419	123	74	42	3394	2312								*Ensembl	2428	416	65	352	3136	2114								Ensembl	2478	379	19	384	14144	7911
*RefSeq	2403	113	82	60	2070	695								*Ensembl	2398	415	81	367	3512	2215								Ensembl	2428	415	65	352	3136	2114								*Ensembl	2476	382	19	384	14148	7909
Pairagon	2402	254	300	189	1903	863								Ensembl	2398	414	81	367	3512	2215								*RefSeq	2407	183	35	33	3105	2166								*RefSeq	2443	151	16	48	14504	7586
Fgenesh	1946	377	75	665	2315	907								Fgenesh	1954	438	58	613	3718	2453								Fgenesh	1966	448	35	614	3434	2278								Fgenesh	2024	396	3	640	14731	7778
UP Jigsaw	1681	190	3	294	2655	832								UP Jigsaw	1642	280	0	246	4247	2236								UP Jigsaw	1629	300	0	239	3960	2089								P Twinscan	1815	1801	341	986	13839	8879
P Twinscan	1502	1541	780	1120	2828	838								P Twinscan	1624	1887	464	968	3981	2520								P Twinscan	1573	1826	529	1015	3743	2362								UP Jigsaw	1703	229	0	236	15004	7826
*P CCDS	1438	13	6	51	1517	2213								*MGC	1469	234	125	81	3107	3549								*MGC	1454	210	141	104	2902	3322								*MGC	1627	145	80	57	11655	11251
*MGC	1396	110	257	146	1915	1857								*P CCDS	1414	48	0	46	2586	4125								*P CCDS	1410	44	7	47	2410	3858								*P CCDS	1399	53	3	53	10460	12674
*U NscanEst	1307	471	1	286	3021	840								*U NscanEst	1297	596	0	172	4489	2339								*U NscanEst	1292	556	0	217	4171	2215								*U NscanEst	1333	528	0	204	15909	7291
UP Augustus	1244	569	9	469	2965	959								UP Augustus	1176	648	5	462	4590	2359								UP Augustus	1166	645	15	465	4234	2278								UP Augustus	1228	617	2	444	14686	8619
UP ExonHunter	1018	819	12	1388	2838	1312								UP ExonHunter	995	885	5	1352	4398	2732								UP ExonHunter	992	875	3	1367	4084	2602								UP ExonHunter	976	850	0	1411	14705	8852
UP SGP2	855	848	28	914	3256	1057								UP SGP2	845	938	0	862	4627	2653								UP SGP2	846	944	11	844	4303	2529								UP SGP2	851	909	3	882	15138	8544
UP GeneZilla	813	959	12	974	3265	1090								UP GeneZilla	821	1037	7	893	4717	2587								UP GeneZilla	824	1064	13	857	4452	2402								UP GeneZilla	846	979	5	928	14346	9341
UP Dogfish	714	544	6	415	2483	1971								UP Dogfish	710	553	2	414	3798	3617								UP Dogfish	708	554	2	415	3506	3464								*UP GenScan	732	1207	3	1100	13792	10009
*UP GenScan	704	1094	6	1238	2967	1497								*UP GenScan	705	1258	3	1076	4507	2913								*UP GenScan	707	1258	3	1074	4055	2916								UP Dogfish	710	558	2	409	10792	13031
UP GeneID	660	795	0	450	3331	1177								UP GeneID	670	899	0	336	4825	2630								UP GeneID	663	919	0	323	4436	2579								UP GeneID	665	862	0	378	14840	9028
UP GeneMark	593	710	18	864	3075	1500								UP GeneMark	618	721	4	842	4405	3102								UP GeneMark	601	743	0	841	4232	2845								UP GeneMark	595	739	16	835	13650	10288
UP Saga	512	627	13	585	2845	1811								UP Saga	500	749	2	486	3772	3853								UP Saga	504	691	5	537	3615	3559								UP Saga	515	644	0	578	13102	10916
// done: 2006-03-03_21:46:58														// done: 2006-03-03_21:56:37														// done: 2006-03-03_21:56:55														// done: 2006-03-03_17:30:01
######################################################														######################################################														######################################################														######################################################
[truncated: 135 more columns]

## Sheet: Consensus analysis
SUMMARY OF THE CONSENSUS ANALYSIS: closest neighbor (or rotating the reference)
The value for the self has been replaced by the maximal value of the line.
CONSENSUS ON TRANSCRIPTS																														CONSENSUS RELATIVE TO POOLS
Track	Number of models with introns	*AceView	Gencode	*ECgene	*KnownGene	*ExonWalk	Exogean	Pairagon	*RefSeq	*Ensembl	Fgenesh	*MGC	*P CCDS	UP Jigsaw	UP Augustus	P Twinscan	UP GeneMark	UP SGP2	UP ExonHunter	UP GeneZilla	*UP GenScan	UP GeneID	UP Dogfish	UP Saga	Sum of models validated by the 23 references	Overall sensitivity: models validated by an independent method	Overall specificity	Sensitivity relative to the best		7:Gc,Av,EC,KG,RS,Ens,EW	Sensitivity wrt 7	Specificity wrt7	4:GC,RS,KG,Ens	Sensitivity wrt 4	Specificity wrt4	mini2AVRS,Ens, KG	23: all but aceview egasp and NscanEST	sensitivity23	Specificity23	AbInitioset:dogfish, ExonHunter, GeneID, GeneMark, Jigsaw, SGP2, Twinscan, Augustus, GenZilla, Saga, NscanEST, Genscan		non-7evidencebased	sensitivityNON7	SpecificityNON7
*AceView	1792		1191	1068	385	396	383	296	304	270	209	209	143	135	94	74	50	40	39	37	35	34	29	17	6629	1191	66.46	1		1302	0.836761	0.726562	420	0.878661	0.234375	426	1327	0.678079	0.740513	121		25	0.0623441	0.0139509
Gencode	1691	1191		1017	385	391	377	286	284	269	205	216	149	147	99	76	50	51	45	41	34	39	30	18	6591	1191	70.43	1		1255	0.806555	0.742164	437	0.914226	0.258427	418	1285	0.656617	0.759905	125		30	0.074813	0.017741
AceView	1630	1139	1139	999	378	389	390	273	279	259	193	208	140	133	95	74	45	40	38	39	33	34	28	17	6362	1139	69.88	0.956339	replaced the value in AceView x *AceView by Aceview x Gencode, not to advantage aceview; fixed the sums also	1165	0.748715	0.714724	413	0.864017	0.253374	425	1198	0.612161	0.734969	118		33	0.0822943	0.0202454
*ECgene	3851	1068	1017		356	492	325	315	285	256	210	223	143	144	96	73	50	45	46	42	39	38	34	16	6381	1068	27.73	0.896725		1198	0.769923	0.311088	382	0.799163	0.099195	377	1237	0.63209	0.321215	125		39	0.0972569	0.0101272
*KnownGene	501	385	385	356		249	266	267	287	231	191	204	142	136	91	67	40	41	39	34	31	30	32	15	3904	385	76.85	0.323258		432	0.277635	0.862275	411	0.859833	0.820359	413	444	0.226878	0.886228	115		12	0.0299252	0.0239521
*ExonWalk	892	396	391	492	249		232	220	222	201	164	163	123	129	83	68	41	34	39	37	28	31	30	14	3879	492	55.16	0.413098	ExonWalk is very strongly reinforced by Ecgene	511	0.328406	0.57287	262	0.548117	0.293722	262	524	0.267757	0.587444	112		13	0.032419	0.014574
Exogean	554	383	377	325	266	232		209	220	206	147	152	113	112	67	52	32	27	33	30	23	23	26	12	3450	383	69.13	0.321579		404	0.25964	0.729242	292	0.610879	0.527076	297	425	0.217169	0.767148	89		21	0.0523691	0.0379061
Pairagon	471	296	286	315	267	220	209		274	212	197	200	140	128	86	69	46	41	40	34	34	33	30	14	3486	315	66.88	0.264484	NscanEST was removed from the columns, because it is too similar to its new version Pairagon	310	0.199229	0.658174	287	0.600418	0.609342	285	330	0.168625	0.700637	121		20	0.0498753	0.0424628
*RefSeq	342	304	284	285	287	222	220	274		224	203	158	144	123	77	61	39	37	34	32	29	29	27	12	3409	304	88.89	0.255248		332	0.213368	0.97076	323	0.675732	0.944444	320	334	0.170669	0.976608	105		2	0.00498753	0.00584795
*Ensembl	427	270	269	256	231	201	206	212	224		167	143	146	120	81	63	39	36	31	33	26	29	28	14	3095	270	63.23	0.2267		295	0.189589	0.690867	280	0.585774	0.655738	277	424	0.216658	0.992974	108		129	0.321696	0.302108
Fgenesh	462	209	205	210	191	164	147	197	203	167		117	141	135	95	79	46	42	45	37	37	33	30	18	2758	210	45.45	0.176322		217	0.13946	0.469697	208	0.435146	0.450216	204	273	0.139499	0.590909	126		56	0.139651	0.121212
*MGC	323	209	216	223	204	163	152	200	158	143	117		96	103	70	50	30	34	30	27	26	24	27	12	2537	223	69.04	0.187238		217	0.13946	0.671827	196	0.410042	0.606811	196	237	0.121104	0.733746	89		20	0.0498753	0.0619195
*P CCDS	201	143	149	143	142	123	113	140	144	146	141	96		138	88	73	42	38	41	39	27	27	32	17	2191	149	74.13	0.125105		152	0.0976864	0.756219	148	0.309623	0.736318	147	190	0.0970874	0.945274	121		38	0.0947631	0.189055
UP Jigsaw	259	135	147	144	136	129	112	128	123	120	135	103	138		99	78	43	46	45	42	36	33	37	16	2172	147	56.76	0.123426		150	0.096401	0.579151	136	0.284519	0.525097	134	199	0.101686	0.76834	144		49	0.122195	0.189189
*U NscanEst	282	97	105	98	88	91	74	146	82	82	81	69	71	81	65	50	35	33	27	25	25	28	24	11	1488	146	51.77	0.122586		104	0.066838	0.368794	92	0.192469	0.326241	91	114	0.0582524	0.404255	101		10	0.0249377	0.035461
UP Augustus	312	94	99	96	91	83	67	86	77	81	95	70	88	99		75	48	46	44	45	39	35	28	15	1600	99	31.73	0.0831234		100	0.0642674	0.320513	90	0.188285	0.288462	88	151	0.0771589	0.483974	136		51	0.127182	0.163462
P Twinscan	547	74	76	73	67	68	52	69	61	63	79	50	73	78	75		50	49	45	38	46	34	28	9	1336	79	14.44	0.0663308		77	0.0494859	0.140768	67	0.140167	0.122486	64	152	0.0776699	0.277879	139		75	0.187032	0.137112
UP GeneMark	551	50	50	50	40	41	32	46	39	39	46	30	42	43	48	50		38	28	44	42	40	8	11	907	50	9.07	0.0419815		50	0.0321337	0.0907441	41	0.0857741	0.0744102	31	99	0.0505876	0.179673	88		49	0.122195	0.0889292
UP SGP2	552	40	51	45	41	34	27	41	37	36	42	34	38	46	46	49	38		30	28	27	44	16	7	848	51	9.24	0.0428212		48	0.0308483	0.0869565	40	0.083682	0.0724638	38	91	0.0464997	0.164855	83		43	0.107232	0.0778986
UP GeneZilla	477	37	41	42	34	37	30	34	32	33	37	27	39	42	45	38	44	28	28		33	30	9	10	775	45	9.43	0.0377834		47	0.0302057	0.0985325	39	0.08159	0.081761	33	80	0.0408789	0.167715	76		33	0.0822943	0.0691824
UP ExonHunter	807	39	45	46	39	39	33	40	34	31	45	30	41	45	44	45	28	30		28	23	13	11	6	781	46	5.7	0.038623		41	0.0263496	0.0508055	33	0.0690377	0.0408922	38	79	0.0403679	0.0978934	74		38	0.0947631	0.047088
UP GeneID	267	34	39	38	30	31	23	33	29	29	33	24	27	33	35	34	40	44	13	30	29		12	8	692	44	16.48	0.0369437		38	0.0244216	0.142322	32	0.0669456	0.11985	31	75	0.038324	0.280899	68		37	0.0922693	0.138577
UP Dogfish	204	29	30	34	32	30	26	30	27	28	30	27	32	37	28	28	8	16	11	9	10	12		2	553	37	18.14	0.0310663		33	0.0212082	0.161765	30	0.0627615	0.147059	29	47	0.0240164	0.230392	45		14	0.0349127	0.0686275
*UP GenScan	395	35	34	39	31	28	23	34	29	26	37	26	27	36	39	46	42	27	23	33		29	10	4	704	46	11.65	0.038623		37	0.0237789	0.0936709	32	0.0669456	0.0810127	32	84	0.0429228	0.212658	78		47	0.117207	0.118987
UP Saga	331	17	18	16	15	14	12	14	12	14	18	12	17	16	15	9	11	7	6	10	4	8	2		285	18	5.44	0.0151134		18	0.0115681	0.0543807	14	0.0292887	0.0422961	14	24	0.0122637	0.0725076	19		6	0.0149626	0.0181269
total models validated by others	18121	7865	7835	7478	4370	4359	3914	3905	3770	3436	3032	2814	2402	2386	1760	1460	987	921	846	839	762	754	605	313	66813	8327	45.95			1556		0.0858672	478			473	1957	1	0.107996	285		401		0.022129
measures global recognition
CONSENSUS ON CDS
Track	Number of CDS with introns	*ECgene	*AceView	Gencode	*ExonWalk	*KnownGene	Pairagon	Exogean	*RefSeq	*Ensembl	Fgenesh	*MGC	*P CCDS	UP Jigsaw	UP Augustus	P Twinscan	UP GeneMark	UP SGP2	UP ExonHunter	UP GeneZilla	*UP GenScan	UP GeneID	UP Dogfish	UP Saga	Sum of models validated by the 23 references	Overall sensitivity: models validated by an independent method	Overall specificity	Sensitivity relative to the best
*ECgene	3551		824	476	534	357	327	357	285	277	243	229	188	186	115	103	60	54	61	56	46	43	47	24	5716	824	23.2	0.970554
AceView	1460	849	849	468	403	354	271	373	269	260	219	195	180	169	111	96	53	49	54	54	37	41	41	22	5417	849	58.15	1
*AceView	1627	824		459	376	359	279	338	270	263	225	198	184	173	114	97	55	51	53	51	39	40	43	21	5336	824	50.65	0.970554
*ExonWalk	873	534	376	323		261	231	248	219	207	175	180	153	162	99	90	47	44	52	46	33	37	37	19	4107	534	61.17	0.628975
Gencode	649	476	459		323	328	267	308	263	256	214	193	182	178	110	88	50	49	53	45	35	37	39	21	4450	476	73.34	0.56066
*KnownGene	477	357	359	328	261		267	280	281	258	216	206	189	177	108	87	47	47	48	41	35	33	38	21	4043	359	75.26	0.42285
Exogean	538	357	338	308	248	280	215		218	216	173	150	152	151	88	77	35	40	44	39	28	29	36	16	3595	357	66.36	0.420495
Pairagon	437	327	279	267	231	267		215	275	227	215	200	187	162	101	84	49	47	47	43	34	35	36	19	3674	327	74.83	0.385159
*RefSeq	325	285	270	263	219	281	275	218		235	232	166	197	165	99	83	47	45	46	40	33	33	37	20	3574	285	87.69	0.335689
*Ensembl	418	277	263	256	207	258	227	216	235		202	154	201	161	104	85	48	45	47	43	32	32	36	20	3426	277	66.27	0.326266
Fgenesh	458	243	225	214	175	216	215	173	232	202		136	164	147	104	88	51	50	49	40	39	35	33	19	3093	243	53.06	0.286219
*MGC	310	229	198	193	180	206	200	150	166	154	136		128	135	84	68	35	45	41	35	30	28	32	16	2718	229	73.87	0.269729
*P CCDS	201	188	184	182	153	189	187	152	197	201	164	128		138	88	73	42	38	41	39	27	27	32	17	2688	201	100	0.236749
UP Jigsaw	259	186	173	178	162	177	162	151	165	161	147	135	138		99	78	43	46	45	42	36	33	37	16	2596	186	71.81	0.219081
*U NscanEst	252	120	116	116	114	114	155	95	111	111	102	88	98	103	82	72	44	43	35	38	28	35	33	14	1867	155	61.51	0.182568
UP Augustus	312	115	114	110	99	108	101	88	99	104	104	84	88	99		75	48	46	44	45	39	35	28	15	1803	115	36.86	0.135453
P Twinscan	547	103	97	88	90	87	84	77	83	85	88	68	73	78	75		50	49	45	38	46	34	28	9	1578	103	18.83	0.121319
UP GeneMark	551	60	55	50	47	47	49	35	47	48	51	35	42	43	48	50		38	28	44	42	40	8	11	978	60	10.89	0.0706714
UP ExonHunter	807	61	53	53	52	48	47	44	46	47	49	41	41	45	44	45	28	30		28	23	13	11	6	916	61	7.56	0.0718492
UP GeneZilla	477	56	51	45	46	41	43	39	40	43	40	35	39	42	45	38	44	28	28		33	30	9	10	881	56	11.74	0.06596
UP SGP2	552	54	51	49	44	47	47	40	45	45	50	45	38	46	46	49	38		30	28	27	44	16	7	940	54	9.78	0.0636042
UP Dogfish	204	47	43	39	37	38	36	36	37	36	33	32	32	37	28	28	8	16	11	9	10	12		2	654	47	23.04	0.0553592
*UP GenScan	395	46	39	35	33	35	34	28	33	32	39	30	27	36	39	46	42	27	23	33		29	10	4	746	46	11.65	0.0541814
UP GeneID	267	43	40	37	37	33	35	29	33	32	35	28	27	33	35	34	40	44	13	30	29		12	8	731	44	16.48	0.0518257
UP Saga	331	24	21	21	19	21	19	16	20	20	19	16	17	16	15	9	11	7	6	10	4	8	2		345	24	7.25	0.0282686
total models validated by others	16278	6685	6301	5034	4624	4511	4100	4063	3954	3797	3414	3001	2966	2868	1996	1746	1075	1032	1005	973	811	807	728	381		6736	41.38	7.93404
(measures global recognition)

## Sheet: ConsensusFromPool
CONSENSUS FROM POOLED METHODS
23 INDEPENDENT METHODS POOLED FOR THE REFERENCE						(Here called King Kong)						7 evidence based methods: RefSeq, UCSC Known Genes, Ensembl, Gencode, AceView, Ecgene, ExonWalk
// start: 2006-03-07_15:23:55												// start: 2006-03-08_04:46:17
// data parsed, start statistics: 2006-03-07_15:24:06												// data parsed, start statistics: 2006-03-08_04:46:25
######################################################												######################################################
## Intron chaining (all introns and exons count multiply)multi, 31 regions												## Intron chaining (all introns and exons count multiply)multi, 31 regions
Found 25564 mrna												Found 25163 mrna
Analyse the transcript with introns												Analyse the transcript with introns
Program	Transcript identical to King-Kong-24	Transcript best matching King-Kong-24	New transcript in King-Kong-24 gene	New transcript in new gene	Program	Missed King-Kong-24 transcript in touched gene	Missed King-Kong-24 transcript in missed gene	Sensitivity	Specificity	Verif		Program	Transcript identical to King-Kong-7	Transcript best matching King-Kong-7	New transcript in King-Kong-7 gene	New transcript in new gene	Program	Missed King-Kong-7 transcript in touched gene	Missed King-Kong-7 transcript in missed gene	Sensitivity	Specificity	Verif
King-Kong-24	1957	0	0	0	King-Kong-24	0	0	100	100	0		King-Kong-7	1556	0	0	0	King-Kong-7	0	0	100	100	0
*AceView	1327	177	159	129	*AceView	333	120	67.81	74.05	0		*AceView	1302	117	224	149	*AceView	108	29	83.68	72.66	0
Gencode	1285	184	131	91	Gencode	302	186	65.66	75.99	0		Gencode	1255	120	203	113	Gencode	126	55	80.66	74.22	0
*ECgene	1237	368	1801	445	*ECgene	259	93	63.21	32.12	0		*ECgene	1198	243	1927	483	*ECgene	87	28	76.99	31.11	0
AceView	1198	179	129	124	AceView	354	226	61.22	73.5	0		AceView	1165	136	180	149	AceView	167	88	74.87	71.47	0
*ExonWalk	524	202	121	45	*ExonWalk	556	675	26.78	58.74	0		*ExonWalk	511	173	161	47	*ExonWalk	397	475	32.84	57.29	0
*KnownGene	444	46	8	3	*KnownGene	819	648	22.69	88.62	0		*KnownGene	432	42	20	7	*KnownGene	619	463	27.76	86.23	0
Exogean	425	113	2	14	Exogean	802	617	21.72	76.71	0		Exogean	404	118	11	21	Exogean	597	437	25.96	72.92	0
Ensembl	424	3	0	0	Ensembl	942	588	21.67	99.3	0		*RefSeq	332	10	0	0	*RefSeq	719	495	21.34	97.08	0
*Ensembl	424	3	0	0	*Ensembl	942	588	21.67	99.3	0		Pairagon	310	88	19	54	Pairagon	660	498	19.92	65.82	0
*RefSeq	334	8	0	0	*RefSeq	917	698	17.07	97.66	0		Ensembl	295	68	6	58	Ensembl	730	463	18.96	69.09	0
Pairagon	330	84	13	44	Pairagon	846	697	16.86	70.06	0		*Ensembl	295	68	6	58	*Ensembl	730	463	18.96	69.09	0
Fgenesh	273	74	1	114	Fgenesh	921	689	13.95	59.09	0		Fgenesh	217	93	1	151	Fgenesh	698	548	13.95	46.97	0
*MGC	237	61	23	2	*MGC	763	896	12.11	73.37	0		*MGC	217	69	25	12	*MGC	613	657	13.95	67.18	0
UP Jigsaw	199	46	0	14	UP Jigsaw	977	735	10.17	76.83	0		*P CCDS	152	30	1	18	*P CCDS	490	884	9.77	75.62	0
*P CCDS	190	6	3	2	*P CCDS	613	1148	9.71	94.53	0		UP Jigsaw	150	74	1	34	UP Jigsaw	734	598	9.64	57.92	0
P Twinscan	152	232	52	111	P Twinscan	717	856	7.77	27.79	0		*U NscanEst	104	109	0	69	*U NscanEst	786	557	6.68	36.88	0
UP Augustus	151	117	2	42	UP Augustus	967	722	7.72	48.4	0		UP Augustus	100	133	2	77	UP Augustus	725	598	6.43	32.05	0
*U NscanEst	114	106	0	62	*U NscanEst	981	756	5.83	40.43	0		P Twinscan	77	238	51	181	P Twinscan	535	706	4.95	14.08	0
UP GeneMark	99	158	1	293	UP GeneMark	821	879	5.06	17.97	0		UP GeneMark	50	162	2	337	UP GeneMark	618	726	3.21	9.07	0
UP SGP2	91	142	2	317	UP SGP2	846	878	4.65	16.49	0		UP SGP2	48	148	2	354	UP SGP2	647	713	3.08	8.7	0
*UP GenScan	84	134	0	177	*UP GenScan	874	865	4.29	21.27	0		UP ExonHunter	47	125	1	634	UP ExonHunter	730	654	3.02	5.82	0
UP GeneZilla	80	168	3	226	UP GeneZilla	873	836	4.09	16.77	0		UP GeneZilla	41	167	5	264	UP GeneZilla	652	696	2.63	8.6	0
UP ExonHunter	79	132	1	595	UP ExonHunter	926	820	4.04	9.79	0		UP GeneID	38	125	0	104	UP GeneID	686	707	2.44	14.23	0
UP GeneID	75	118	0	74	UP GeneID	888	876	3.83	28.09	0		*UP GenScan	37	135	1	222	*UP GenScan	675	709	2.38	9.37	0
UP Dogfish	47	95	0	62	UP Dogfish	694	1121	2.4	23.04	0		UP Dogfish	33	99	1	71	UP Dogfish	550	874	2.12	16.18	0
UP Saga	24	122	2	183	UP Saga	641	1170	1.23	7.25	0		UP Saga	18	116	2	195	UP Saga	503	919	1.16	5.44	0
There are 7118 unique introns ammong the 12226 introns in new gene												There are 8178 unique introns ammong the 16613 introns in new gene
// done: 2006-03-07_15:24:09												// done: 2006-03-08_04:46:26
######################################################												######################################################
